# Supplementary material for: Time series single-cell transcriptional atlases reveal cell fate differentiation driven by light in Arabidopsis seedlings
Source: Nat Plants. 2023 Oct 30;9(12):2095–109. doi: 10.1038/s41477-023-01544-4 (PMC10724060; doi:10.1038/s41477-023-01544-4)
Supplement: Supplementary file 3 — Supplementary Tables 1–15. [file 41477_2023_1544_MOESM3_ESM.xls]

## Sheet: Content
Tables	Information
Table S1	Summary of Single Cell RNA-Seq Libraries
Table S2	Cell Types Distribution in Shoot and Root Atlas
Table S3	Annotaion of Meta-clusters
Table S4	Known Markers Used for Cell Type Annotation
Table S5	Spatiotemporal Markers during De-Etiolation in Shoot Cell Types
Table S6	Spatiotemporal Markers during De-Etiolation in Root Cell Types
Table S7	Light Responsive Genes Identified with Oran-Specific RNA-Seq
Table S8	Spatiotemporal Co-Expression Modules During De-Etiolation
Table S9	Enriched GO Terms for Co-Expression Module ME1
Table S10	Spatiotemporally Specific Genes Involved in Phytohormone Biosynthesis and Signaling
Table S11	Cell Teype Expression of PIFs Direct Target Genes for WT and the pifq mutant
Table S12	DEGs Identified with Cell Type Expression Data
Table S13	GO Enrichement Results for 614 Light-Responsive Genes in Seven Shoot Cell Types
Table S14	Genes Involved in Chloroplast Biogenesis Used for Analysis
Table S15	Primers for Reporter Genes

## Sheet: Table S1
Table S1 Summary of Single Cell RNA-Seq Libraries
Samples	ID	Cell number	Median genes per cell	Median UMIs per cell	Mean reads per cell	Total gene detected
Shoot	Dark1	8,195 (5,952)	1462	3230	57586	24151
	Dark2	8,264 (6,352)	873	1587	50859	24028
	D2L1h	9,012 (5,950)	1254	1254	50260	25187
	D2L6h	5,706 (3,458)	1003	2056	80713	23685
	D2L24h	7,932 (5,209)	997	1788	50130	23428
	Light	6,819 (4,875)	1440	3776	72390	23123
Root	Dark1	7,334 (5,933)	1953	1953	67819	24546
	Dark2	16,638 (13,317)	2106	4393	28157	25697
	D2L1h	15,921 (13,465)	2105	4737	29928	24499
	D2L6h	15,799 (12,560)	2043	4362	28969	25060
	D2L24h	14,618 (11,736)	2402	5389	30467	24924
	Light	6,013 (4,054)	2253	5326	92161	25174
Shoot	Dark-nucleus	3,396 (3,366)	502	628	133621	24640
	pifq	6,714 (4,897)	1259	2890	59947	24990
	WT	4,016 (3,050)	1138	2663	92975	24312
*data for valid cells after filtration were enclosed in parentheses

## Sheet: Table S2
Table S2 Cell Types Distribution in Shoot and Root Atlas
Shoot Cell Type	Dark1	Dark2	D2L1h	D2L6h	D2L24h	Light
SAM	232	192	205	236	46	22
V1	660	581	778	605	56	7
V2	219	526	665	251	272	222
V3	223	726	794	207	231	9
V4	63	130	154	113	66	72
V5	115	106	156	86	27	84
V6	37	59	81	85	62	190
V7	49	50	118	21	10	11
E.C1	619	391	338	115	25	9
E.C2	3	1	7	127	578	595
E.C3	66	19	14	28	24	87
E.H1	397	1047	593	27	0	0
E.H2	42	262	185	297	441	2
E.H3	8	29	1	2	5	166
E.H4	2	4	1	31	116	3
M1	2697	243	255	76	3	2
M2	1	0	12	340	2150	82
M3	2	0	0	4	86	3290
C1	281	829	581	10	0	2
C2	3	274	170	152	31	4
C3	1	3	4	121	866	1
En1	155	190	169	53	95	15
En2	13	58	33	44	6	0
U.k.	64	632	636	427	13	0
Root Cell Type	Dark1	Dark2	D2L1h	D2L6h	D2L24h	Light
Atrichoblast	171	760	518	1190	706	196
Columella	184	491	224	293	475	56
Cortex1	192	962	847	985	566	164
Cortex2	91	190	85	209	157	55
Cotyledon Cell	7	60	3	52	214	424
DCM	193	642	554	272	1024	52
DCS	365	968	1156	620	507	37
Endodermis1	146	596	715	626	494	78
Endodermis2	91	197	155	326	138	72
Initial Cell	370	520	1300	85	669	25
LRC1	637	1455	1243	932	1881	86
LRC2	1	1	0	2	2	898
LRC3	78	203	159	241	149	68
LRC4	0	0	0	0	0	744
Pericycle1	485	1361	1463	1544	867	288
Pericycle2	241	573	160	592	418	54
Phloem1	119	338	391	366	242	116
Phloem2	60	202	271	176	196	44
Procambium	269	829	988	868	539	266
Trichoblast	30	96	25	252	69	101
U.k.1	948	2312	2629	2246	2051	160
U.k.2	1111	28	33	2	50	1
Xylem1	106	397	439	470	258	54
Xylem2	38	136	107	211	64	15

## Sheet: Table S3
Table S3 Annotaion of Meta-clusters
Annotation\Shoot Cell Cluster	scluster0	scluster1	scluster2	scluster3	scluster4	scluster5	scluster6	scluster7	scluster8	scluster9	scluster10	scluster11	scluster12	scluster13	scluster14	scluster15	scluster16	scluster17	scluster18	scluster19	scluster20	scluster21	scluster22	scluster23	scluster24	scluster25	scluster26	scluster27	scluster28	scluster29	scluster30	scluster31	scluster32
SAM	0	0	0	0	0	0	0	0	0	0	0	0	0	0	933	0	0	0	0	0	0	0	0	0	0	0	0	0	0	0	0	0	0
V1	0	0	0	0	0	0	1359	0	1285	0	0	0	6	0	0	0	6	0	0	0	0	0	0	0	1	0	0	0	0	0	0	0	30
V2	0	0	0	0	0	0	0	0	0	0	0	0	992	0	0	0	0	698	0	0	0	0	0	0	465	0	0	0	0	0	0	0	0
V3	0	0	0	0	0	0	0	1386	0	0	0	0	0	0	0	0	804	0	0	0	0	0	0	0	0	0	0	0	0	0	0	0	0
V4	0	0	0	0	0	0	0	0	0	0	0	0	0	0	0	0	0	0	0	0	598	0	0	0	0	0	0	0	0	0	0	0	0
V5	0	0	0	0	0	0	0	0	0	0	0	0	0	0	0	0	0	0	0	0	0	574	0	0	0	0	0	0	0	0	0	0	0
V6	0	0	0	0	0	0	0	0	0	0	0	0	0	0	0	0	0	0	0	0	0	0	0	514	0	0	0	0	0	0	0	0	0
V7	0	0	0	0	0	0	0	0	0	0	0	0	0	0	0	0	0	0	0	0	0	0	0	0	0	0	259	0	0	0	0	0	0
E.C1	0	0	0	0	0	8	1	0	0	0	0	0	0	971	0	0	0	0	0	0	1	0	513	0	0	0	0	3	0	0	0	0	0
E.C2	0	0	0	0	0	1311	0	0	0	0	0	0	0	0	0	0	0	0	0	0	0	0	0	0	0	0	0	0	0	0	0	0	0
E.C3	0	0	0	0	0	0	0	0	0	0	0	0	0	0	0	0	0	0	0	0	0	0	0	0	0	0	0	238	0	0	0	0	0
E.H1	0	0	0	0	0	0	0	0	0	12	1134	0	0	0	0	918	0	0	0	0	0	0	0	0	0	0	0	0	0	0	0	0	0
E.H2	0	0	0	0	0	1	0	0	0	1223	1	0	1	0	0	0	0	1	0	0	0	0	0	0	0	0	0	0	2	0	0	0	0
E.H3	0	0	0	0	0	0	0	0	0	0	0	0	0	0	0	0	0	0	0	0	0	0	0	0	0	0	0	0	211	0	0	0	0
E.H4	0	0	0	0	0	0	0	0	0	0	0	0	0	0	0	0	0	0	0	0	0	0	0	0	0	0	0	0	0	157	0	0	0
M1	0	3107	1	0	8	0	74	0	0	0	0	0	2	1	22	18	0	0	23	0	0	0	15	2	0	0	0	0	1	2	0	0	0
M2	2	0	1867	0	0	208	0	0	0	10	0	58	0	0	0	0	0	0	5	0	0	0	0	0	1	379	0	0	0	0	0	55	0
M3	3278	1	0	0	0	5	0	0	0	0	0	0	0	0	0	0	0	54	4	0	0	0	0	2	1	33	0	1	3	0	0	0	0
C1	0	0	0	0	1673	0	0	0	0	0	0	0	0	0	0	0	0	0	0	28	0	0	0	1	0	0	0	0	1	0	0	0	0
C2	0	0	0	0	0	0	0	0	0	0	0	0	0	0	0	0	0	0	0	634	0	0	0	0	0	0	0	0	0	0	0	0	0
C3	0	0	0	0	0	2	0	0	0	2	0	990	0	0	0	0	0	0	2	0	0	0	0	0	0	0	0	0	0	0	0	0	0
En1	0	0	0	0	0	0	0	0	0	0	0	0	0	0	0	0	0	0	677	0	0	0	0	0	0	0	0	0	0	0	0	0	0
En2	0	0	0	0	0	0	0	0	0	0	0	0	0	0	0	0	0	0	0	0	0	0	0	0	0	0	0	0	0	0	154	0	0
U.k.	0	0	0	1772	0	0	0	0	0	0	0	0	0	0	0	0	0	0	0	0	0	0	0	0	0	0	0	0	0	0	0	0	0
Annotation\Root Cell Cluster	rcluster0	rcluster1	rcluster2	rcluster3	rcluster4	rcluster5	rcluster6	rcluster7	rcluster8	rcluster9	rcluster10	rcluster11	rcluster12	rcluster13	rcluster14	rcluster15	rcluster16	rcluster17	rcluster18	rcluster19	rcluster20	rcluster21	rcluster22	rcluster23	rcluster24	rcluster25	rcluster26	rcluster27
Atrichoblast	0	0	0	0	0	0	3541	0	0	0	0	0	0	0	0	0	0	0	0	0	0	0	0	0	0	0	0	0
Columella	0	0	0	0	0	0	0	0	0	0	0	0	0	0	1723	0	0	0	0	0	0	0	0	0	0	0	0	0
Cortex1	0	0	0	0	3716	0	0	0	0	0	0	0	0	0	0	0	0	0	0	0	0	0	0	0	0	0	0	0
Cortex2	0	0	0	0	0	0	0	0	0	0	0	0	0	0	0	0	0	0	0	0	0	0	0	787	0	0	0	0
Cotyledon Cell	0	0	0	0	0	0	0	0	0	0	0	0	0	0	0	0	0	0	0	0	0	0	0	0	760	0	0	0
DCM	0	0	0	0	0	0	0	0	0	0	0	0	1814	0	0	0	0	0	0	0	923	0	0	0	0	0	0	0
DCS	0	0	0	0	0	3653	0	0	0	0	0	0	0	0	0	0	0	0	0	0	0	0	0	0	0	0	0	0
Endodermis1	0	0	0	0	0	0	0	0	2655	0	0	0	0	0	0	0	0	0	0	0	0	0	0	0	0	0	0	0
Endodermis2	0	0	0	0	0	0	0	0	0	0	0	0	0	0	0	0	0	0	979	0	0	0	0	0	0	0	0	0
Initial Cell	0	0	0	0	0	0	0	2969	0	0	0	0	0	0	0	0	0	0	0	0	0	0	0	0	0	0	0	0
LRC1	0	4538	0	0	0	0	0	0	0	0	0	0	0	0	0	1696	0	0	0	0	0	0	0	0	0	0	0	0
LRC2	0	0	0	0	0	0	0	0	0	0	0	0	0	0	0	0	0	0	0	0	0	904	0	0	0	0	0	0
LRC3	0	0	0	0	0	0	0	0	0	0	0	0	0	0	0	0	0	0	0	0	0	0	898	0	0	0	0	0
LRC4	0	0	0	0	0	0	0	0	0	0	0	0	0	0	0	0	0	0	0	0	0	0	0	0	0	744	0	0
Pericycle1	0	0	4167	0	0	0	0	0	0	0	0	1841	0	0	0	0	0	0	0	0	0	0	0	0	0	0	0	0
Pericycle2	0	0	0	0	0	0	0	0	0	2038	0	0	0	0	0	0	0	0	0	0	0	0	0	0	0	0	0	0
Phloem1	0	0	0	0	0	0	0	0	0	0	0	0	0	0	0	0	1572	0	0	0	0	0	0	0	0	0	0	0
Phloem2	0	0	0	0	0	0	0	0	0	0	0	0	0	0	0	0	0	0	0	949	0	0	0	0	0	0	0	0
Procambium	0	0	0	3759	0	0	0	0	0	0	0	0	0	0	0	0	0	0	0	0	0	0	0	0	0	0	0	0
Trichoblast	0	0	0	0	0	0	0	0	0	0	0	0	0	0	0	0	0	0	0	0	0	0	0	0	0	0	573	0
U.k.1	8310	0	0	0	0	0	0	0	0	0	2036	0	0	0	0	0	0	0	0	0	0	0	0	0	0	0	0	0
U.k.2	0	0	0	0	0	0	0	0	0	0	0	0	0	0	0	0	0	1225	0	0	0	0	0	0	0	0	0	0
Xylem1	0	0	0	0	0	0	0	0	0	0	0	0	0	1724	0	0	0	0	0	0	0	0	0	0	0	0	0	0
Xylem2	0	0	0	0	0	0	0	0	0	0	0	0	0	0	0	0	0	0	0	0	0	0	0	0	0	0	0	571

## Sheet: Table S4
Table S4 Known Markers Used for Cell Type Annotation
Samples	Cell Type	Gene Name	Publications
Shoot	procambium/provascular (V1)	OPS	Truernit et al., 2012
	xylem (V2)	VND2; CESA4	Kubo et al., 2005; Tan et al., 2018; Taylor et al., 2003
	parenchymal cell (V3)	SWEET11 ;SWEET12	Kim et al., 2021; Zhang et al., 2021b
	vasculture dividing cell in G2-M phase (V4)	G2M markers; OPS	Zhang et al., 2021b; Truernit et al., 2012;
	companion cell (V5)	NAKR1; AHA3；APL	Tian et al., 2010; DeWitt and Sussman, 2005; Bonke et al., 2003
	vasculture dividing cell in S phase (V6)	S phase markers; OPS	Zhang et al., 2021b; Truernit et al., 2012;
	sieve elements (V7)	SEOB;SEOA; APL	Froelich et al., 2011;Rüping et al., 2010; Bonke et al., 2003
	epidermal cell	ATML1	Sessions et al., 2002
	cotyledon epidermal cell (E.C1, E.C2, E.C3)	ATML1	Sessions et al., 2002
	hypocotyl epidermal cell (E.H1, E.H2, E.H3, E.H4)	MDP25;SAUR50; ATML1; HIPP31	Li et al., 2011; Wang et al., 2021; Sessions et al., 2002; Martín and Duque, 2021
	mesophyll cell (M1, M2, M3)	EPFL9	Kondo et al., 2010
	cortex cell (C1, C2, C3)	MDP25; SAUR50; HIPP31	Li et al., 2011; Wang et al., 2021; Martín and Duque, 2021
	endodermis (En1, En2)	ADF9; CASP1	Zhang et al., 2021a; Li et al., 2018
	SAM	STM	Aida et al., 1999
Root	procambium	AT4G14650; AT1G04240; AT1G25530	Wendrich et al., 2020
	pericycle	AT2G18800; AT3G45700; AT4G18510	Wendrich et al., 2020
	phloem	AHA3; SEORB	DeWitt and Sussman, 2005; Froelich et al., 2011
	xylem	FLA11	Wendrich et al., 2020
	columella	AT1G17400; AT3G01840; AT3G60650	Wendrich et al., 2020
	LRC	AT5G60530; AT4G37160; AT5G55110	Wendrich et al., 2020
	endodermis	CASP1	Li et al., 2018
	cortex	AT1G62510	Ryu et al., 2019; Denyer et al., 2019
	trichoblast	AT5G06630; AT2G03720; AT5G06640	Wendrich et al., 2020
	atrichoblast	XTH17	Denyer et al., 2019
	initial cell	AT3G60390; AT1G69490; AT5G47500	Wendrich et al., 2020
	dividing cell in G2-M phase	UBC20	Zhang et al., 2021b;
	dividing cell in S phase	H2B.6	Zhang et al., 2021b;

## Sheet: Table S5
Table S5 Spatiotemporal Markers during De-Etiolation in Shoot Cell Types
Gene	p_val	avg_logFC	pct.1	pct.2	p_val_adj	scluster
AT4G26530	0	1.4331	0.572	0.068	0	0
AT5G28500	0	1.42206	0.574	0.078	0	0
AT1G70760	0	1.34695	0.575	0.077	0	0
AT3G50685	0	1.30224	0.528	0.069	0	0
AT5G19220	0	1.29498	0.586	0.099	0	0
AT2G39470	0	1.28563	0.572	0.078	0	0
AT4G14890	0	1.27474	0.563	0.086	0	0
AT1G68520	0	1.27012	0.479	0.051	0	0
AT5G65010	0	1.25186	0.563	0.084	0	0
AT3G62550	0	1.24551	0.427	0.031	0	0
AT1G15980	0	1.22415	0.52	0.065	0	0
AT5G16030	0	1.2055	0.437	0.047	0	0
AT3G14210	0	1.18187	0.353	0.019	0	0
AT1G62780	0	1.15978	0.537	0.091	0	0
AT1G56190	0	1.13558	0.509	0.089	0	0
AT3G05730	0	1.1266	0.669	0.047	0	0
AT2G29630	0	1.11735	0.433	0.056	0	0
AT5G38980	0	1.10059	0.515	0.079	0	0
AT1G03630	0	1.09672	0.479	0.072	0	0
AT3G16000	0	1.09289	0.452	0.059	0	0
AT2G36145	0	1.09008	0.491	0.072	0	0
AT3G16250	0	1.06985	0.449	0.063	0	0
AT3G04550	0	1.06681	0.4	0.04	0	0
AT3G48730	0	1.05775	0.474	0.081	0	0
AT5G41740	0	1.04277	0.341	0.035	0	0
AT1G58602	0	1.04163	0.368	0.034	0	0
AT1G18730	0	1.03016	0.508	0.092	0	0
AT5G43750	0	1.00489	0.501	0.09	0	0
AT3G25690	0	1.00373	0.446	0.074	0	0
AT3G48420	0	0.989943	0.483	0.086	0	0
AT1G12800	0	0.981918	0.463	0.095	0	0
AT5G48300	0	0.973311	0.469	0.088	0	0
AT4G00165	0	0.970731	0.423	0.058	0	0
AT2G03420	0	0.955402	0.421	0.058	0	0
AT5G66530	0	0.947903	0.427	0.074	0	0
AT3G22060	0	0.9346	0.359	0.045	0	0
AT2G27402	0	0.931506	0.363	0.033	0	0
AT3G17930	0	0.928286	0.426	0.073	0	0
AT3G59780	0	0.928111	0.401	0.06	0	0
AT5G55220	0	0.924675	0.432	0.088	0	0
AT3G18080	0	0.922596	0.385	0.08	0	0
AT5G18660	0	0.921052	0.402	0.056	0	0
AT1G08540	0	0.920606	0.406	0.072	0	0
AT3G15840	0	0.919186	0.416	0.066	0	0
AT1G77490	0	0.913028	0.416	0.071	0	0
AT1G64680	0	0.901383	0.466	0.097	0	0
AT2G43560	0	0.898154	0.461	0.093	0	0
AT4G11175	0	0.8947	0.416	0.076	0	0
AT2G41680	0	0.891308	0.433	0.082	0	0
AT3G22210	0	0.889384	0.449	0.084	0	0
AT1G75460	0	0.887818	0.405	0.059	0	0
AT1G63970	0	0.883318	0.413	0.077	0	0
AT3G18890	0	0.881304	0.358	0.048	0	0
AT5G64290	0	0.871378	0.403	0.073	0	0
AT1G06190	0	0.870847	0.413	0.095	0	0
AT1G10760	0	0.869938	0.37	0.072	0	0
AT5G35970	0	0.867127	0.388	0.076	0	0
AT5G44650	0	0.855832	0.39	0.068	0	0
AT3G46970	0	0.85379	0.309	0.045	0	0
AT2G27680	0	0.851141	0.447	0.098	0	0
AT3G23700	0	0.849921	0.417	0.083	0	0
AT3G18390	0	0.843516	0.356	0.056	0	0
AT1G19150	0	0.835477	0.424	0.081	0	0
AT1G14150	0	0.829388	0.382	0.059	0	0
AT2G47910	0	0.825874	0.35	0.044	0	0
AT3G45140	0	0.82506	0.231	0.011	0	0
AT5G11450	0	0.82392	0.422	0.09	0	0
AT1G65490	0	0.81635	0.312	0.033	0	0
AT4G37925	0	0.81456	0.34	0.045	0	0
AT1G68238	0	0.812876	0.326	0.036	0	0
AT5G48490	0	0.811535	0.35	0.052	0	0
ATCG00140	0	0.809226	0.407	0.084	0	0
AT1G25440	0	0.808453	0.306	0.032	0	0
AT4G38160	0	0.806456	0.395	0.078	0	0
AT3G01440	0	0.806421	0.303	0.03	0	0
AT5G21430	0	0.803496	0.374	0.057	0	0
AT1G08550	0	0.802913	0.357	0.059	0	0
AT1G49975	0	0.799528	0.33	0.039	0	0
AT5G51820	0	0.791358	0.336	0.056	0	0
AT4G23890	0	0.787644	0.432	0.094	0	0
AT4G27700	0	0.786415	0.402	0.08	0	0
AT1G16080	0	0.781289	0.39	0.084	0	0
AT4G14040	0	0.779731	0.326	0.066	0	0
AT4G01800	0	0.775912	0.388	0.086	0	0
AT1G64770	0	0.775005	0.38	0.067	0	0
AT4G34830	0	0.771501	0.372	0.069	0	0
AT4G21210	0	0.7715	0.32	0.046	0	0
AT3G10520	0	0.77051	0.297	0.025	0	0
AT1G52510	0	0.769735	0.374	0.075	0	0
AT1G79600	0	0.768856	0.371	0.079	0	0
AT2G47590	0	0.768159	0.386	0.085	0	0
AT2G29180	0	0.767999	0.381	0.072	0	0
AT3G09210	0	0.767289	0.362	0.067	0	0
AT5G62720	0	0.7593	0.408	0.091	0	0
AT5G08650	0	0.758787	0.39	0.085	0	0
AT5G53450	0	0.756696	0.261	0.052	0	0
AT1G22630	0	0.754442	0.413	0.084	0	0
AT2G21280	0	0.749542	0.351	0.063	0	0
AT5G13770	0	0.749296	0.334	0.049	0	0
AT1G01790	0	0.748224	0.303	0.052	0	0
AT2G48070	0	0.746693	0.397	0.095	0	0
AT2G41560	0	0.746132	0.342	0.063	0	0
AT1G60000	0	0.743613	0.374	0.077	0	0
AT1G65390	0	0.743514	0.281	0.041	0	0
AT1G74880	0	0.743473	0.406	0.088	0	0
AT1G65230	0	0.743205	0.362	0.07	0	0
AT1G72930	0	0.739797	0.286	0.032	0	0
AT5G08410	0	0.739561	0.375	0.094	0	0
AT1G04420	0	0.73754	0.349	0.065	0	0
AT1G73060	0	0.736261	0.388	0.095	0	0
AT4G10120	0	0.736239	0.253	0.017	0	0
AT5G05580	0	0.732479	0.321	0.052	0	0
AT4G39040	0	0.730148	0.347	0.071	0	0
AT3G50950	0	0.726432	0.343	0.099	0	0
AT2G25510	0	0.723419	0.241	0.025	0	0
AT4G01690	0	0.722403	0.382	0.095	0	0
ATCG01110	0	0.721065	0.372	0.085	0	0
AT5G49030	0	0.71489	0.313	0.053	0	0
AT2G01590	0	0.714733	0.328	0.05	0	0
AT4G39970	0	0.714178	0.364	0.072	0	0
AT1G15290	0	0.710704	0.338	0.066	0	0
AT5G45930	0	0.707125	0.318	0.05	0	0
AT1G18060	0	0.706799	0.38	0.083	0	0
AT4G24930	0	0.702739	0.381	0.09	0	0
AT1G44920	0	0.700856	0.34	0.066	0	0
AT3G46090	0	0.699271	0.301	0.05	0	0
AT5G53880	0	0.695876	0.345	0.08	0	0
AT1G06460	0	0.692298	0.3	0.056	0	0
AT2G30766	0	0.68961	0.191	0.008	0	0
AT3G10060	0	0.688087	0.338	0.061	0	0
AT1G09750	0	0.68765	0.318	0.052	0	0
AT1G01080	0	0.68756	0.311	0.054	0	0
AT1G66970	0	0.684332	0.285	0.034	0	0
AT3G17170	0	0.679882	0.27	0.04	0	0
AT1G49970	0	0.679528	0.361	0.087	0	0
AT1G44446	0	0.677383	0.315	0.064	0	0
AT2G35410	0	0.676453	0.32	0.063	0	0
AT4G26200	0	0.673245	0.156	0.011	0	0
AT5G36120	0	0.67215	0.284	0.035	0	0
AT1G32200	0	0.671806	0.359	0.086	0	0
AT3G58140	0	0.670966	0.327	0.072	0	0
AT1G42550	0	0.670035	0.34	0.08	0	0
AT1G70200	0	0.669718	0.282	0.04	0	0
ATCG00750	0	0.667989	0.375	0.092	0	0
AT1G80600	0	0.667042	0.326	0.067	0	0
AT3G29320	0	0.666124	0.269	0.045	0	0
AT2G21385	0	0.663619	0.332	0.079	0	0
AT5G14970	0	0.66224	0.338	0.08	0	0
AT2G29290	0	0.658764	0.304	0.05	0	0
AT5G67370	0	0.657743	0.288	0.049	0	0
AT3G56010	0	0.656804	0.356	0.082	0	0
AT2G04842	0	0.654633	0.296	0.052	0	0
AT2G24820	0	0.650489	0.286	0.04	0	0
AT4G14870	0	0.644996	0.318	0.064	0	0
AT5G57930	0	0.641848	0.325	0.075	0	0
AT1G74070	0	0.640839	0.263	0.033	0	0
AT2G35830	0	0.640553	0.285	0.045	0	0
AT2G34620	0	0.636853	0.272	0.043	0	0
AT5G16400	0	0.636324	0.339	0.078	0	0
AT1G31800	0	0.634087	0.309	0.061	0	0
AT5G19540	0	0.633183	0.307	0.065	0	0
AT5G39530	0	0.629675	0.347	0.09	0	0
AT4G13500	0	0.628981	0.352	0.083	0	0
AT2G21530	0	0.627665	0.305	0.058	0	0
AT3G56650	0	0.627112	0.319	0.062	0	0
AT5G22800	0	0.627031	0.262	0.037	0	0
AT3G46740	0	0.626842	0.325	0.087	0	0
AT1G76450	0	0.62414	0.345	0.086	0	0
AT4G36390	0	0.624041	0.322	0.073	0	0
AT2G36990	0	0.623443	0.305	0.064	0	0
AT1G02150	0	0.623197	0.288	0.057	0	0
AT2G35260	0	0.62181	0.355	0.091	0	0
AT1G51110	0	0.620955	0.269	0.044	0	0
AT4G39710	0	0.619822	0.306	0.063	0	0
AT2G31040	0	0.617439	0.274	0.055	0	0
AT2G32480	0	0.613554	0.293	0.057	0	0
AT3G27925	0	0.612874	0.327	0.08	0	0
AT1G22700	0	0.602815	0.348	0.091	0	0
AT5G55710	0	0.602791	0.276	0.053	0	0
AT5G52970	0	0.597689	0.327	0.082	0	0
AT2G04039	0	0.596404	0.315	0.061	0	0
AT1G19740	0	0.594696	0.325	0.079	0	0
AT2G27290	0	0.594149	0.325	0.077	0	0
AT4G16950	0	0.59164	0.265	0.052	0	0
AT4G12060	0	0.58707	0.337	0.091	0	0
AT3G06980	0	0.58055	0.264	0.052	0	0
AT1G70820	0	0.572482	0.203	0.02	0	0
AT3G08010	0	0.565925	0.288	0.063	0	0
AT2G33180	0	0.565396	0.278	0.051	0	0
AT4G00370	0	0.563402	0.3	0.074	0	0
AT1G80480	0	0.562491	0.286	0.071	0	0
AT1G13270	0	0.560424	0.252	0.043	0	0
AT3G53560	0	0.559301	0.241	0.042	0	0
AT3G55250	0	0.557553	0.299	0.069	0	0
AT4G16890	0	0.557099	0.263	0.054	0	0
AT3G51140	0	0.556397	0.283	0.068	0	0
AT2G29340	0	0.554438	0.252	0.047	0	0
AT4G32340	0	0.551135	0.283	0.072	0	0
AT2G42690	0	0.550664	0.253	0.047	0	0
AT4G16370	0	0.549374	0.242	0.051	0	0
AT1G68830	0	0.548612	0.255	0.052	0	0
AT3G24430	0	0.548086	0.284	0.073	0	0
AT1G32220	0	0.546179	0.28	0.058	0	0
AT5G58260	0	0.545673	0.218	0.031	0	0
AT1G58080	0	0.54533	0.305	0.082	0	0
AT3G51420	0	0.542865	0.256	0.043	0	0
AT4G37200	0	0.542332	0.278	0.064	0	0
AT3G59980	0	0.542049	0.26	0.045	0	0
AT3G49140	0	0.535495	0.267	0.062	0	0
AT3G16520	0	0.535162	0.285	0.061	0	0
AT2G40400	0	0.534785	0.293	0.081	0	0
AT5G05250	0	0.534526	0.168	0.014	0	0
AT5G01590	0	0.532389	0.249	0.049	0	0
AT3G47860	0	0.528957	0.278	0.07	0	0
AT5G14660	0	0.528631	0.261	0.057	0	0
AT4G16860	0	0.525332	0.176	0.019	0	0
AT4G28030	0	0.524793	0.265	0.054	0	0
AT3G12930	0	0.524783	0.261	0.052	0	0
AT1G72910	0	0.523925	0.186	0.016	0	0
AT5G38660	0	0.521146	0.308	0.088	0	0
AT4G39960	0	0.51979	0.245	0.048	0	0
AT1G05560	0	0.517468	0.321	0.089	0	0
AT2G14247	0	0.517317	0.142	0.016	0	0
AT4G13495	0	0.515892	0.173	0.013	0	0
AT3G48200	0	0.514497	0.214	0.024	0	0
AT4G24750	0	0.512149	0.273	0.068	0	0
AT4G33520	0	0.511043	0.297	0.084	0	0
AT5G35790	0	0.508989	0.271	0.071	0	0
AT1G66820	0	0.507138	0.245	0.053	0	0
AT5G14060	0	0.505232	0.229	0.042	0	0
AT5G57345	0	0.50464	0.293	0.075	0	0
ATCG01120	0	0.504374	0.281	0.074	0	0
AT3G04340	0	0.503769	0.254	0.061	0	0
AT5G26570	0	0.503217	0.22	0.044	0	0
AT4G36810	0	0.502752	0.254	0.057	0	0
AT5G35170	0	0.50273	0.231	0.051	0	0
AT2G01110	0	0.50209	0.314	0.092	0	0
AT1G35420	0	0.500192	0.284	0.072	0	0
AT1G61190	0	0.500182	0.217	0.028	0	0
AT3G46530	0	0.499351	0.197	0.026	0	0
AT3G10970	0	0.497007	0.275	0.073	0	0
AT1G48520	0	0.494756	0.244	0.052	0	0
AT3G15110	0	0.493328	0.244	0.049	0	0
AT2G21210	0	0.492251	0.258	0.049	0	0
AT4G34950	0	0.487714	0.184	0.028	0	0
AT2G32230	0	0.485495	0.216	0.035	0	0
AT5G24300	0	0.481189	0.264	0.066	0	0
AT5G52780	0	0.479957	0.202	0.033	0	0
AT3G47250	0	0.477396	0.184	0.024	0	0
AT1G73110	0	0.476983	0.202	0.036	0	0
AT3G04760	0	0.474532	0.22	0.034	0	0
AT2G21860	0	0.471733	0.204	0.031	0	0
AT4G04330	0	0.470812	0.182	0.027	0	0
AT3G53470	0	0.469961	0.249	0.057	0	0
AT3G01370	0	0.468874	0.215	0.043	0	0
AT4G18810	0	0.468332	0.253	0.062	0	0
AT5G37360	0	0.465816	0.212	0.044	0	0
AT2G17695	0	0.465306	0.192	0.025	0	0
AT2G20690	0	0.463447	0.209	0.041	0	0
AT3G19800	0	0.463139	0.217	0.044	0	0
AT4G19530	0	0.462118	0.161	0.011	0	0
AT1G72640	0	0.459695	0.222	0.043	0	0
AT5G13140	0	0.459556	0.286	0.071	0	0
AT4G08870	0	0.457305	0.186	0.023	0	0
AT4G18240	0	0.456956	0.209	0.044	0	0
AT3G06510	0	0.456674	0.234	0.054	0	0
AT4G14540	0	0.456419	0.257	0.063	0	0
AT2G06925	0	0.453668	0.223	0.041	0	0
AT4G19520	0	0.453608	0.15	0.019	0	0
AT3G50270	0	0.449977	0.167	0.012	0	0
AT1G32500	0	0.44988	0.234	0.054	0	0
AT5G42070	0	0.446457	0.199	0.039	0	0
AT4G34090	0	0.442521	0.216	0.047	0	0
AT4G15510	0	0.439373	0.186	0.031	0	0
AT5G35220	0	0.437196	0.199	0.04	0	0
AT5G46580	0	0.435213	0.181	0.023	0	0
AT2G17972	0	0.433407	0.2	0.034	0	0
AT3G56040	0	0.431671	0.195	0.038	0	0
AT4G10060	0	0.431184	0.194	0.031	0	0
AT4G21445	0	0.426711	0.198	0.033	0	0
AT2G01755	0	0.42543	0.169	0.019	0	0
AT1G64780	0	0.420724	0.15	0.015	0	0
AT4G16990	0	0.418615	0.161	0.016	0	0
AT4G18740	0	0.418231	0.216	0.043	0	0
AT4G19100	0	0.414701	0.186	0.032	0	0
ATCG00330	0	0.399292	0.151	0.022	0	0
AT1G78995	0	0.398578	0.159	0.023	0	0
AT1G55370	0	0.398528	0.169	0.021	0	0
AT5G20935	0	0.396398	0.161	0.019	0	0
AT1G51100	0	0.394414	0.169	0.027	0	0
AT1G07180	0	0.390308	0.174	0.025	0	0
AT2G04040	0	0.390291	0.136	0.017	0	0
AT4G04350	0	0.387678	0.161	0.025	0	0
AT1G04350	0	0.386808	0.18	0.026	0	0
AT3G19480	0	0.384889	0.169	0.026	0	0
AT4G12320	0	0.378114	0.138	0.009	0	0
AT1G63880	0	0.373723	0.153	0.021	0	0
AT1G47580	0	0.368848	0.159	0.021	0	0
AT2G02070	0	0.361864	0.165	0.024	0	0
AT4G31850	0	0.346761	0.149	0.02	0	0
AT1G65190	0	0.338346	0.136	0.017	0	0
AT1G72920	0	0.338246	0.139	0.019	0	0
AT2G35960	0	0.334123	0.135	0.014	0	0
AT1G64900	0	0.317344	0.124	0.013	0	0
AT3G06880	0	0.307684	0.115	0.009	0	0
AT3G28270	0	0.288774	0.087	0.004	0	0
AT5G23240	0	0.284067	0.081	0.004	0	0
AT3G48310	0	0.269078	0.097	0.007	0	0
AT3G16670	0	0.166391	0.11	0.008	0	0
AT3G01060	6.96284e-308	0.45028	0.209	0.044	1.77539e-303	0
AT4G33680	1.08828e-307	0.51243	0.309	0.091	2.7749e-303	0
AT4G12470	1.45662e-305	0.171222	0.19	0.035	3.71409e-301	0
AT4G12830	3.27177e-305	0.384449	0.146	0.021	8.34237e-301	0
AT1G77090	8.87024e-305	0.413582	0.212	0.046	2.26173e-300	0
AT3G28040	1.09637e-304	0.356759	0.185	0.034	2.79552e-300	0
AT5G48220	3.31265e-304	0.418067	0.207	0.044	8.44659e-300	0
AT1G50732	8.01917e-304	0.384003	0.177	0.032	2.04473e-299	0
AT1G57770	1.52679e-303	0.395626	0.202	0.041	3.893e-299	0
AT5G18570	5.90719e-303	0.369124	0.157	0.025	1.50622e-298	0
AT4G01883	1.94272e-302	0.387623	0.188	0.036	4.95355e-298	0
AT1G07280	1.49077e-301	0.361872	0.163	0.027	3.80117e-297	0
AT1G80030	8.52342e-301	0.428465	0.223	0.051	2.1733e-296	0
AT5G58120	3.55835e-300	0.48762	0.187	0.036	9.07307e-296	0
AT3G55630	4.84623e-299	0.39236	0.164	0.028	1.23569e-294	0
AT5G51545	1.71385e-298	0.457411	0.253	0.065	4.36998e-294	0
AT2G37920	8.8868e-298	0.406381	0.187	0.037	2.26596e-293	0
AT5G55280	9.90439e-298	0.445087	0.214	0.047	2.52542e-293	0
AT1G72900	2.65428e-297	0.37183	0.131	0.017	6.76787e-293	0
AT2G43945	9.18316e-297	0.481832	0.293	0.085	2.34152e-292	0
AT1G50450	1.0056e-295	0.452417	0.231	0.055	2.56409e-291	0
AT5G56850	5.10156e-295	0.359608	0.132	0.018	1.30079e-290	0
AT5G57170	3.92146e-294	0.41621	0.217	0.049	9.99895e-290	0
AT1G26761	4.1105e-293	0.266051	0.105	0.01	1.0481e-288	0
AT1G66670	5.69764e-293	0.540503	0.307	0.094	1.45278e-288	0
AT5G42310	9.94671e-293	0.38709	0.173	0.032	2.53621e-288	0
AT3G07195	1.23632e-292	0.541002	0.225	0.052	3.15238e-288	0
AT1G22590	5.75141e-291	0.421288	0.199	0.042	1.46649e-286	0
AT1G63360	7.04511e-291	0.289869	0.126	0.016	1.79636e-286	0
AT1G29700	4.24847e-290	0.367326	0.171	0.031	1.08327e-285	0
AT2G03750	1.21768e-287	0.284796	0.127	0.017	3.10484e-283	0
AT1G32900	2.44031e-287	0.377294	0.148	0.024	6.2223e-283	0
AT3G08920	7.74731e-287	0.400874	0.195	0.041	1.97541e-282	0
AT4G26370	1.61899e-286	0.438858	0.21	0.047	4.12809e-282	0
AT1G73870	2.85373e-286	0.244528	0.087	0.006	7.27643e-282	0
AT1G56500	9.59175e-286	0.411409	0.181	0.036	2.4457e-281	0
AT3G22121	2.2829e-285	0.360641	0.158	0.027	5.82093e-281	0
AT2G25830	2.78345e-284	0.42678	0.187	0.038	7.09724e-280	0
AT5G64480	2.19161e-283	0.368133	0.17	0.032	5.58817e-279	0
AT3G11945	1.34639e-282	0.396313	0.195	0.041	3.43303e-278	0
AT2G44920	4.32247e-281	0.461668	0.272	0.077	1.10214e-276	0
AT5G01920	1.78996e-280	0.411466	0.223	0.054	4.56404e-276	0
AT3G03710	5.85221e-280	0.419473	0.195	0.042	1.4922e-275	0
AT5G39210	6.25749e-280	0.366123	0.142	0.022	1.59554e-275	0
AT5G02830	1.37213e-279	0.360757	0.153	0.026	3.49865e-275	0
AT3G09050	2.58142e-279	0.347084	0.155	0.027	6.5821e-275	0
AT1G23205	3.31676e-279	0.280339	0.113	0.013	8.45708e-275	0
AT5G66470	1.21384e-278	0.407101	0.188	0.039	3.09504e-274	0
AT5G49730	5.62632e-278	0.302745	0.109	0.012	1.4346e-273	0
AT4G13670	1.64888e-276	0.45426	0.241	0.063	4.20431e-272	0
AT1G20810	3.20651e-276	0.432128	0.232	0.059	8.17595e-272	0
AT2G28605	9.42927e-276	0.333625	0.152	0.026	2.40428e-271	0
AT1G62630	2.296e-274	0.205336	0.079	0.005	5.85433e-270	0
AT4G13590	5.43455e-274	0.462827	0.249	0.067	1.3857e-269	0
AT4G39460	3.86871e-273	0.457501	0.284	0.085	9.86443e-269	0
AT5G38990	5.71511e-273	0.284456	0.119	0.015	1.45724e-268	0
AT5G25630	1.09841e-272	0.456516	0.234	0.061	2.80073e-268	0
AT1G35140	7.47482e-271	0.333343	0.245	0.063	1.90593e-266	0
AT1G53800	8.62083e-269	0.367215	0.187	0.04	2.19814e-264	0
AT4G15490	2.78994e-268	0.288053	0.098	0.01	7.11379e-264	0
AT1G47395	5.25444e-268	0.360142	0.082	0.006	1.33978e-263	0
AT1G49010	1.07743e-267	0.314832	0.143	0.023	2.74723e-263	0
AT1G21600	1.53973e-267	0.483239	0.287	0.088	3.926e-263	0
AT5G59250	2.711e-267	0.42876	0.21	0.05	6.9125e-263	0
AT4G37980	3.07771e-266	0.366411	0.131	0.019	7.84754e-262	0
AT5G62790	1.08387e-265	0.473356	0.266	0.077	2.76365e-261	0
AT5G05200	1.34996e-265	0.449859	0.258	0.074	3.44214e-261	0
AT2G32540	2.38813e-265	0.28043	0.12	0.016	6.08926e-261	0
AT5G50250	3.07516e-264	0.453286	0.239	0.065	7.84105e-260	0
AT2G15290	3.55439e-264	0.439096	0.21	0.051	9.06297e-260	0
AT1G56510	8.9348e-264	0.444193	0.18	0.038	2.2782e-259	0
AT5G17670	3.78733e-263	0.418061	0.273	0.08	9.65695e-259	0
AT3G21760	1.96572e-262	0.307173	0.134	0.021	5.0122e-258	0
AT1G22850	2.52205e-261	0.455644	0.281	0.086	6.43071e-257	0
AT4G33030	7.76015e-260	0.47159	0.22	0.056	1.97868e-255	0
AT4G37510	6.48168e-259	0.418746	0.243	0.067	1.6527e-254	0
AT2G24600	8.54335e-259	0.467379	0.211	0.051	2.17838e-254	0
AT4G01037	6.81273e-258	0.329486	0.138	0.023	1.73711e-253	0
AT1G06690	2.60103e-257	0.402959	0.223	0.057	6.63209e-253	0
AT5G58140	3.68305e-257	0.442896	0.28	0.085	9.39105e-253	0
AT5G46450	2.13162e-255	0.267688	0.108	0.013	5.4352e-251	0
AT5G52960	3.82489e-255	0.457657	0.269	0.081	9.75271e-251	0
AT1G11720	1.19123e-254	0.355964	0.154	0.029	3.0374e-250	0
AT2G41940	7.20712e-254	0.312322	0.133	0.021	1.83767e-249	0
AT3G20230	6.03334e-253	0.48426	0.3	0.098	1.53838e-248	0
AT5G27290	1.48626e-252	0.311979	0.128	0.02	3.78965e-248	0
AT1G73885	7.6233e-252	0.429461	0.291	0.092	1.94379e-247	0
AT3G61080	1.35778e-251	0.328989	0.167	0.034	3.46206e-247	0
AT4G34290	1.77909e-251	0.397242	0.2	0.048	4.53631e-247	0
AT5G23920	2.60909e-251	0.429439	0.25	0.071	6.65266e-247	0
AT2G31840	2.80386e-251	0.330368	0.152	0.028	7.14929e-247	0
AT2G30695	3.94127e-251	0.358985	0.171	0.036	1.00494e-246	0
AT4G18370	7.82684e-251	0.426798	0.247	0.07	1.99569e-246	0
AT5G64460	8.8693e-251	0.501402	0.288	0.093	2.26149e-246	0
AT3G14650	1.7196e-250	0.384658	0.212	0.053	4.38462e-246	0
AT4G03150	1.06745e-249	0.308262	0.144	0.025	2.72177e-245	0
AT4G04570	1.82117e-249	0.285144	0.105	0.013	4.64362e-245	0
AT4G28740	2.27286e-249	0.347686	0.181	0.04	5.79534e-245	0
AT2G35490	3.45574e-249	0.433671	0.241	0.068	8.81144e-245	0
AT2G18940	3.85618e-249	0.295376	0.129	0.02	9.83249e-245	0
AT1G08640	3.90711e-249	0.455858	0.248	0.072	9.96234e-245	0
AT3G18680	3.148e-248	0.404589	0.207	0.052	8.02678e-244	0
AT1G26230	3.37277e-248	0.211366	0.081	0.007	8.59989e-244	0
AT3G06145	7.06485e-248	0.303065	0.127	0.02	1.8014e-243	0
AT5G56100	3.66238e-247	0.282705	0.247	0.068	9.33833e-243	0
AT3G25860	3.79261e-247	0.466272	0.295	0.098	9.6704e-243	0
AT5G56860	3.96607e-247	0.335451	0.177	0.038	1.01127e-242	0
AT4G36670	9.6095e-247	0.371426	0.134	0.022	2.45023e-242	0
AT3G16290	1.07212e-246	0.330068	0.158	0.031	2.73369e-242	0
AT5G63420	1.92548e-246	0.374432	0.16	0.032	4.90958e-242	0
AT2G42770	2.32471e-246	0.427074	0.223	0.06	5.92754e-242	0
AT1G26220	2.68094e-246	0.304756	0.138	0.023	6.83585e-242	0
AT3G10405	1.79562e-245	0.360844	0.175	0.038	4.57848e-241	0
AT2G01870	2.84925e-245	0.240464	0.098	0.011	7.26502e-241	0
AT3G15900	1.92361e-244	0.357343	0.187	0.043	4.90481e-240	0
AT1G28140	1.93069e-244	0.420757	0.24	0.068	4.92288e-240	0
AT1G11430	4.61311e-244	0.459314	0.284	0.092	1.17625e-239	0
AT1G71480	1.19609e-243	0.298066	0.146	0.027	3.04979e-239	0
AT4G23290	6.56631e-243	0.179649	0.062	0.003	1.67428e-238	0
AT4G09040	1.19456e-242	0.444886	0.254	0.076	3.04589e-238	0
AT5G21930	1.44552e-242	0.382552	0.186	0.043	3.68578e-238	0
AT1G17650	8.47543e-242	0.362615	0.166	0.035	2.16107e-237	0
AT5G21222	4.17852e-241	0.349174	0.158	0.032	1.06544e-236	0
AT2G40100	8.93195e-241	0.471748	0.213	0.056	2.27747e-236	0
AT4G16390	9.06345e-241	0.306971	0.131	0.022	2.311e-236	0
AT4G12970	1.81472e-240	0.315003	0.166	0.035	4.62718e-236	0
AT5G13730	2.50356e-240	0.274829	0.116	0.017	6.38357e-236	0
AT4G26150	3.07859e-240	0.220223	0.085	0.008	7.84979e-236	0
AT4G09350	4.83782e-240	0.262953	0.127	0.02	1.23355e-235	0
AT2G32500	2.37286e-239	0.360349	0.159	0.032	6.05031e-235	0
AT5G44190	3.04407e-238	0.366776	0.247	0.071	7.76177e-234	0
AT2G42750	1.59364e-237	0.482821	0.247	0.074	4.06346e-233	0
AT3G12685	2.55797e-237	0.260926	0.11	0.015	6.52232e-233	0
AT2G41240	8.12849e-237	0.259067	0.052	0.002	2.0726e-232	0
AT4G02790	1.09663e-236	0.400137	0.193	0.047	2.79619e-232	0
AT2G30390	1.50074e-236	0.441735	0.236	0.069	3.8266e-232	0
AT1G75100	1.64644e-236	0.32806	0.17	0.037	4.1981e-232	0
AT4G34730	5.8563e-236	0.365141	0.22	0.059	1.49324e-231	0
AT3G24590	6.05902e-236	0.352907	0.167	0.036	1.54493e-231	0
AT3G47430	8.35196e-236	0.336513	0.165	0.035	2.12958e-231	0
AT3G47450	1.08271e-235	0.328174	0.156	0.032	2.7607e-231	0
AT1G47400	1.52046e-235	0.262883	0.068	0.005	3.87687e-231	0
AT2G35500	4.99513e-235	0.378374	0.192	0.047	1.27366e-230	0
AT4G02990	1.08734e-232	0.313395	0.149	0.029	2.7725e-228	0
AT5G27560	1.45496e-232	0.399163	0.198	0.05	3.70985e-228	0
AT5G03650	4.17425e-232	0.368031	0.189	0.046	1.06435e-227	0
AT1G64860	9.40154e-232	0.414276	0.233	0.067	2.3972e-227	0
AT1G03310	1.82582e-231	0.244285	0.101	0.013	4.65547e-227	0
AT5G24210	4.05881e-231	0.215093	0.085	0.009	1.03492e-226	0
AT4G24620	6.43216e-231	0.398673	0.226	0.064	1.64007e-226	0
AT1G55960	1.64066e-229	0.418739	0.28	0.09	4.18336e-225	0
AT2G20920	1.90375e-229	0.431483	0.291	0.099	4.85419e-225	0
AT2G40840	3.28107e-229	0.388665	0.17	0.038	8.36607e-225	0
AT5G13720	9.5146e-229	0.374779	0.183	0.044	2.42603e-224	0
AT3G15520	1.20488e-228	0.3856	0.214	0.058	3.0722e-224	0
AT4G28706	1.51749e-228	0.342976	0.155	0.032	3.8693e-224	0
AT5G27390	1.36763e-227	0.363289	0.193	0.049	3.48718e-223	0
AT3G25660	1.5563e-227	0.432152	0.246	0.075	3.96825e-223	0
AT1G04640	3.58507e-227	0.323732	0.159	0.034	9.1412e-223	0
AT4G14210	4.09782e-227	0.387402	0.253	0.078	1.04486e-222	0
AT4G24700	6.10171e-227	0.258953	0.129	0.022	1.55581e-222	0
AT3G21870	6.54268e-227	0.340752	0.207	0.054	1.66825e-222	0
AT4G13220	4.43005e-226	0.339631	0.182	0.044	1.12957e-221	0
AT5G42765	4.47969e-226	0.400908	0.245	0.074	1.14223e-221	0
AT2G47840	5.27204e-226	0.379982	0.225	0.064	1.34426e-221	0
AT1G12770	4.97804e-225	0.347219	0.171	0.039	1.2693e-220	0
AT1G66840	5.92444e-225	0.236634	0.108	0.015	1.51061e-220	0
AT1G69830	7.78589e-225	0.436735	0.223	0.064	1.98525e-220	0
AT4G12480	1.40056e-223	0.387819	0.066	0.005	3.57116e-219	0
AT1G23400	3.21504e-223	0.35243	0.169	0.039	8.1977e-219	0
AT5G05740	4.73974e-223	0.350284	0.166	0.037	1.20854e-218	0
AT4G30620	1.32466e-222	0.413125	0.214	0.06	3.37762e-218	0
AT1G15390	2.46063e-221	0.353172	0.179	0.043	6.27411e-217	0
AT3G11090	1.16147e-220	0.268126	0.124	0.021	2.96151e-216	0
AT5G52520	2.29936e-220	0.354575	0.182	0.045	5.86292e-216	0
AT4G35760	3.00422e-220	0.34528	0.165	0.037	7.66017e-216	0
AT5G04810	8.31577e-220	0.435086	0.276	0.093	2.12035e-215	0
AT1G49380	1.17874e-219	0.33088	0.157	0.034	3.00556e-215	0
AT1G77930	4.37121e-219	0.374594	0.195	0.051	1.11457e-214	0
AT3G62910	4.11325e-218	0.354852	0.174	0.042	1.0488e-213	0
AT1G02475	7.35765e-218	0.367275	0.198	0.052	1.87605e-213	0
AT1G27480	9.71735e-218	0.242735	0.111	0.017	2.47773e-213	0
AT1G64355	6.38861e-217	0.35005	0.222	0.064	1.62897e-212	0
AT1G18170	1.2666e-216	0.373796	0.202	0.055	3.22958e-212	0
AT3G04870	2.43495e-216	0.402815	0.236	0.072	6.20864e-212	0
AT3G48500	7.77768e-216	0.35233	0.141	0.028	1.98315e-211	0
AT2G22230	1.62233e-213	0.406807	0.213	0.061	4.13661e-209	0
AT4G32915	1.72509e-213	0.353196	0.209	0.059	4.39864e-209	0
AT3G19000	2.18382e-213	0.268871	0.123	0.022	5.56829e-209	0
AT4G23300	2.33439e-213	0.156454	0.063	0.004	5.95224e-209	0
AT1G77122	7.52011e-213	0.282535	0.125	0.023	1.91748e-208	0
AT2G42975	1.06167e-212	0.324321	0.171	0.041	2.70705e-208	0
AT3G06430	4.81786e-212	0.327682	0.181	0.045	1.22846e-207	0
AT3G18000	1.33635e-211	0.328598	0.13	0.025	3.40741e-207	0
AT5G59750	2.33679e-211	0.302841	0.148	0.032	5.95835e-207	0
AT1G36320	7.11205e-211	0.411602	0.235	0.073	1.81343e-206	0
AT2G15020	7.44092e-211	0.262523	0.12	0.021	1.89729e-206	0
AT3G25410	8.77154e-211	0.308995	0.167	0.04	2.23657e-206	0
AT3G55040	3.82273e-209	0.385074	0.177	0.045	9.74719e-205	0
AT4G02260	5.51656e-209	0.347468	0.179	0.045	1.40661e-204	0
AT2G40020	1.11722e-208	0.319839	0.13	0.025	2.84868e-204	0
AT5G20130	1.82829e-208	0.349585	0.212	0.061	4.66178e-204	0
AT4G24090	4.1892e-208	0.30569	0.147	0.031	1.06816e-203	0
AT2G37240	4.81375e-207	0.332419	0.154	0.035	1.22741e-202	0
AT5G61590	5.9527e-207	0.299406	0.24	0.074	1.51782e-202	0
AT3G60370	7.57034e-207	0.318195	0.18	0.046	1.93028e-202	0
AT1G28600	1.66944e-205	0.284823	0.112	0.018	4.25674e-201	0
AT2G33250	5.61048e-205	0.321269	0.183	0.048	1.43056e-200	0
AT2G44870	1.40598e-204	0.384977	0.267	0.092	3.58498e-200	0
AT4G30825	3.31184e-204	0.250142	0.113	0.019	8.44452e-200	0
AT3G14770	7.53694e-204	0.262716	0.23	0.069	1.92177e-199	0
AT4G22830	2.68486e-203	0.256554	0.121	0.022	6.84585e-199	0
AT5G36170	3.84101e-203	0.366429	0.191	0.052	9.79381e-199	0
AT3G44020	6.23448e-203	0.284421	0.143	0.03	1.58967e-198	0
AT1G31190	6.35053e-203	0.314571	0.14	0.029	1.61926e-198	0
AT4G33500	1.11371e-202	0.283874	0.119	0.021	2.83974e-198	0
AT3G28160	7.34162e-202	0.219425	0.098	0.014	1.87197e-197	0
AT2G45560	1.22677e-201	0.255167	0.112	0.019	3.12801e-197	0
AT3G13070	2.98622e-201	0.33159	0.169	0.042	7.61425e-197	0
AT2G32650	3.25851e-201	0.371484	0.209	0.061	8.30854e-197	0
AT1G36390	4.22638e-201	0.26944	0.129	0.025	1.07764e-196	0
AT4G37560	1.21615e-200	0.191241	0.073	0.007	3.10094e-196	0
AT4G27030	1.67362e-200	0.272492	0.185	0.048	4.26738e-196	0
AT2G38270	2.3981e-200	0.399261	0.251	0.085	6.11468e-196	0
AT1G56050	3.537e-200	0.296852	0.127	0.025	9.01864e-196	0
AT1G07050	7.65237e-200	0.214766	0.077	0.008	1.9512e-195	0
AT2G35800	1.42477e-199	0.31944	0.176	0.045	3.63288e-195	0
AT3G02450	3.53862e-198	0.304679	0.151	0.035	9.02277e-194	0
AT1G07110	9.48234e-198	0.391962	0.272	0.097	2.41781e-193	0
AT1G05140	1.07258e-197	0.324359	0.177	0.046	2.73486e-193	0
AT1G14030	2.02196e-196	0.266076	0.116	0.021	5.1556e-192	0
AT3G56160	4.72191e-196	0.271718	0.112	0.019	1.20399e-191	0
AT3G10230	6.93851e-196	0.32792	0.215	0.065	1.76918e-191	0
AT3G53920	7.29328e-196	0.319896	0.162	0.04	1.85964e-191	0
AT1G79560	2.27246e-195	0.300506	0.149	0.034	5.79433e-191	0
AT4G17810	1.22753e-191	0.236412	0.094	0.014	3.12997e-187	0
AT2G23130	2.42222e-191	0.256018	0.128	0.026	6.17618e-187	0
AT2G20020	1.43324e-190	0.240576	0.113	0.02	3.65448e-186	0
AT5G40500	3.1393e-190	0.285544	0.134	0.028	8.0046e-186	0
AT2G31890	8.37013e-190	0.298557	0.144	0.033	2.13422e-185	0
AT2G29310	1.18229e-189	0.313006	0.137	0.03	3.01461e-185	0
AT3G59040	1.33595e-189	0.321925	0.159	0.04	3.40639e-185	0
AT5G64580	5.96445e-189	0.287808	0.13	0.027	1.52081e-184	0
AT3G24190	8.11494e-189	0.36151	0.221	0.07	2.06915e-184	0
AT5G22620	1.84824e-188	0.279794	0.124	0.025	4.71265e-184	0
AT2G17033	2.55026e-188	0.256934	0.13	0.027	6.50266e-184	0
AT2G48020	2.77697e-188	0.240887	0.121	0.024	7.08071e-184	0
AT1G54520	2.74933e-187	0.39103	0.232	0.078	7.01025e-183	0
AT5G46270	3.14213e-187	0.142866	0.048	0.003	8.01181e-183	0
AT5G26820	3.71465e-187	0.3374	0.192	0.055	9.47162e-183	0
AT1G21640	6.12265e-187	0.33259	0.182	0.051	1.56115e-182	0
AT4G23940	6.29195e-187	0.259009	0.112	0.02	1.60432e-182	0
AT1G07440	1.46512e-186	0.283702	0.122	0.024	3.73575e-182	0
AT4G38225	2.28077e-186	0.355776	0.206	0.064	5.81551e-182	0
AT5G16715	3.25054e-186	0.244224	0.119	0.023	8.28824e-182	0
AT5G04440	3.49308e-186	0.353561	0.234	0.078	8.90665e-182	0
AT2G25840	4.49837e-186	0.333205	0.178	0.049	1.14699e-181	0
AT1G49750	2.03267e-185	0.29661	0.132	0.028	5.1829e-181	0
AT5G45820	5.23365e-184	0.227611	0.105	0.018	1.33448e-179	0
AT4G16870	7.11211e-184	0.207284	0.071	0.008	1.81345e-179	0
AT2G42130	1.75431e-183	0.284974	0.13	0.028	4.47313e-179	0
AT3G25480	2.28573e-183	0.309679	0.158	0.04	5.82816e-179	0
AT1G74260	2.63691e-183	0.332621	0.191	0.055	6.7236e-179	0
AT2G36690	6.40796e-183	0.327452	0.162	0.041	1.6339e-178	0
AT1G51080	1.57453e-182	0.141405	0.058	0.005	4.01475e-178	0
AT2G46450	2.97463e-182	0.226052	0.098	0.016	7.58471e-178	0
AT2G33855	3.92269e-182	0.263154	0.191	0.055	1.00021e-177	0
AT3G28070	6.03439e-182	0.158961	0.055	0.004	1.53865e-177	0
AT3G46100	6.07047e-182	0.332762	0.164	0.043	1.54785e-177	0
AT4G34740	6.93429e-182	0.2864	0.153	0.038	1.76811e-177	0
AT5G11480	2.59686e-181	0.358097	0.197	0.059	6.62147e-177	0
AT1G23130	6.408e-181	0.0966981	0.069	0.007	1.63391e-176	0
AT3G52750	1.94773e-180	0.254545	0.118	0.024	4.96631e-176	0
AT2G47390	3.03575e-180	0.384694	0.234	0.08	7.74055e-176	0
AT1G70070	3.17686e-180	0.221496	0.088	0.013	8.10036e-176	0
AT1G16320	4.99306e-180	0.356834	0.255	0.092	1.27313e-175	0
AT3G10050	8.75353e-180	0.26301	0.141	0.033	2.23198e-175	0
AT4G37040	1.16031e-179	0.338139	0.202	0.062	2.95857e-175	0
AT4G18390	1.29931e-179	0.215044	0.086	0.012	3.31297e-175	0
AT2G32180	4.75465e-179	0.293295	0.161	0.042	1.21234e-174	0
AT2G26340	5.35484e-179	0.370755	0.266	0.099	1.36538e-174	0
AT3G22150	1.73222e-178	0.236627	0.101	0.017	4.41682e-174	0
AT1G17050	3.81021e-178	0.346864	0.217	0.07	9.71527e-174	0
AT1G54350	6.9209e-178	0.254006	0.122	0.025	1.76469e-173	0
AT1G73600	1.09982e-177	0.229462	0.071	0.008	2.80432e-173	0
AT5G39830	1.77305e-177	0.307209	0.148	0.036	4.52092e-173	0
AT4G15110	3.69506e-177	0.355428	0.198	0.061	9.42166e-173	0
AT5G52010	6.87417e-177	0.240777	0.125	0.027	1.75278e-172	0
AT2G29650	1.47792e-176	0.309464	0.18	0.052	3.76841e-172	0
AT2G41950	1.40175e-175	0.206146	0.09	0.014	3.57418e-171	0
AT5G62840	4.23246e-175	0.249418	0.102	0.018	1.07919e-170	0
AT5G52190	7.55557e-175	0.195242	0.088	0.013	1.92652e-170	0
AT2G29360	1.66835e-174	0.267699	0.14	0.033	4.25397e-170	0
AT1G61300	2.18496e-174	0.163645	0.06	0.005	5.57121e-170	0
AT3G23940	9.46853e-174	0.348409	0.214	0.07	2.41429e-169	0
AT3G62750	3.49387e-173	0.249181	0.102	0.018	8.90867e-169	0
AT3G21200	1.88047e-171	0.3288	0.237	0.083	4.79483e-167	0
AT2G22360	5.74205e-171	0.342162	0.194	0.061	1.46411e-166	0
AT5G06790	6.019e-171	0.171742	0.072	0.009	1.53472e-166	0
AT5G61600	8.44053e-171	0.271307	0.259	0.093	2.15217e-166	0
AT1G31180	1.88725e-170	0.328453	0.182	0.054	4.8121e-166	0
AT1G32160	1.39235e-169	0.31146	0.178	0.052	3.55023e-165	0
AT3G15570	1.96448e-169	0.145682	0.061	0.006	5.00903e-165	0
AT2G36000	1.55773e-168	0.280155	0.166	0.046	3.97191e-164	0
AT5G46490	1.90344e-168	0.18251	0.069	0.008	4.8534e-164	0
AT2G36800	2.75398e-168	0.253242	0.245	0.085	7.0221e-164	0
AT1G74850	3.9805e-168	0.222662	0.111	0.022	1.01495e-163	0
AT1G04940	5.76955e-168	0.312737	0.179	0.053	1.47112e-163	0
AT3G09580	1.85962e-167	0.214154	0.107	0.021	4.74167e-163	0
AT2G31790	4.03539e-167	0.228048	0.115	0.024	1.02894e-162	0
AT5G24160	1.46919e-166	0.161209	0.052	0.004	3.74614e-162	0
AT3G53900	2.94715e-166	0.267517	0.149	0.039	7.51465e-162	0
AT4G20960	7.07954e-166	0.262656	0.138	0.034	1.80514e-161	0
AT1G70580	1.805e-165	0.318082	0.172	0.05	4.60238e-161	0
AT1G32440	3.59756e-165	0.269904	0.155	0.042	9.17307e-161	0
AT5G02940	5.13312e-165	0.270827	0.123	0.028	1.30884e-160	0
AT4G36550	7.96248e-165	0.350228	0.133	0.032	2.03027e-160	0
AT2G41090	8.64018e-165	0.278549	0.144	0.036	2.20307e-160	0
AT3G04210	8.90274e-165	0.183669	0.058	0.006	2.27002e-160	0
AT2G26930	2.42623e-164	0.254603	0.129	0.03	6.18641e-160	0
AT3G02380	4.28727e-164	0.244484	0.162	0.044	1.09317e-159	0
AT1G24145	5.816e-164	0.23123	0.094	0.016	1.48296e-159	0
AT5G42110	1.2585e-163	0.267012	0.181	0.054	3.20893e-159	0
AT1G08980	1.95803e-163	0.329845	0.224	0.078	4.9926e-159	0
AT1G68890	3.77823e-163	0.225428	0.092	0.016	9.63374e-159	0
AT5G52100	1.58585e-162	0.289603	0.135	0.033	4.04361e-158	0
AT1G79790	2.67343e-162	0.283649	0.144	0.037	6.81671e-158	0
AT1G65800	4.26254e-162	0.12279	0.038	0.002	1.08686e-157	0
AT1G05385	5.41368e-162	0.262404	0.132	0.032	1.38038e-157	0
AT2G19800	7.58323e-162	0.299433	0.235	0.082	1.93357e-157	0
AT2G21960	8.39605e-162	0.300437	0.203	0.067	2.14083e-157	0
AT3G04260	9.66207e-162	0.256976	0.134	0.033	2.46364e-157	0
AT2G32530	8.672e-161	0.18109	0.072	0.009	2.21119e-156	0
AT5G41050	1.37801e-160	0.24285	0.131	0.031	3.51364e-156	0
AT3G15354	4.30333e-160	0.291469	0.17	0.05	1.09726e-155	0
AT2G34640	1.63647e-159	0.272311	0.152	0.041	4.17267e-155	0
AT2G44040	2.51998e-159	0.277747	0.138	0.035	6.42543e-155	0
AT3G09250	1.18828e-158	0.196057	0.083	0.013	3.02989e-154	0
AT5G49740	1.20596e-158	0.159966	0.062	0.007	3.07495e-154	0
AT5G38510	1.40425e-158	0.269901	0.12	0.027	3.58056e-154	0
AT5G35740	2.61221e-158	0.194732	0.135	0.033	6.66062e-154	0
AT4G28210	3.02768e-158	0.233136	0.118	0.026	7.71998e-154	0
AT1G52590	1.38062e-157	0.304678	0.158	0.045	3.5203e-153	0
AT1G72940	1.73839e-157	0.297717	0.165	0.048	4.43255e-153	0
AT2G19870	2.40822e-157	0.211561	0.105	0.021	6.14049e-153	0
AT3G02690	4.71668e-157	0.275896	0.17	0.051	1.20266e-152	0
AT5G36160	5.10126e-157	0.268598	0.171	0.051	1.30072e-152	0
AT2G13610	5.25522e-157	0.170064	0.074	0.01	1.33997e-152	0
AT2G26550	5.38366e-157	0.260242	0.135	0.034	1.37273e-152	0
AT1G19720	9.61247e-157	0.262452	0.123	0.029	2.45099e-152	0
AT2G04790	9.68131e-157	0.218642	0.121	0.027	2.46854e-152	0
AT4G31530	1.15887e-156	0.329149	0.194	0.064	2.95489e-152	0
AT5G67385	1.29909e-156	0.26357	0.208	0.07	3.31241e-152	0
AT5G43470	2.40086e-156	0.274518	0.155	0.043	6.12171e-152	0
AT1G09415	2.66324e-156	0.241539	0.149	0.04	6.79073e-152	0
AT1G32070	1.9588e-155	0.287963	0.187	0.06	4.99456e-151	0
AT3G55240	2.34603e-155	0.176236	0.055	0.005	5.98191e-151	0
AT4G25990	3.92744e-155	0.195396	0.081	0.013	1.00142e-150	0
AT1G45230	7.35554e-155	0.29321	0.213	0.074	1.87552e-150	0
AT2G36390	2.88716e-154	0.288425	0.12	0.028	7.36169e-150	0
AT5G19370	3.75915e-154	0.296599	0.18	0.057	9.58509e-150	0
AT3G25470	4.97053e-154	0.298781	0.223	0.08	1.26739e-149	0
AT2G04360	5.62547e-154	0.278693	0.148	0.04	1.43438e-149	0
AT2G41120	7.19674e-154	0.169932	0.091	0.016	1.83503e-149	0
AT5G12130	2.21128e-151	0.255701	0.132	0.034	5.63833e-147	0
AT4G25290	3.7144e-151	0.222285	0.111	0.024	9.47098e-147	0
ATCG00640	9.7199e-150	0.297081	0.255	0.099	2.47838e-145	0
AT4G37000	1.18547e-149	0.283645	0.156	0.045	3.02272e-145	0
AT4G19710	1.9182e-149	0.284391	0.14	0.038	4.89104e-145	0
AT5G14460	2.39954e-149	0.216135	0.11	0.024	6.11835e-145	0
AT1G52870	1.27031e-148	0.28573	0.233	0.087	3.23903e-144	0
AT2G45770	1.39911e-148	0.267389	0.148	0.042	3.56745e-144	0
AT3G11560	1.9485e-148	0.324783	0.223	0.083	4.9683e-144	0
AT3G28460	5.28814e-148	0.2354	0.117	0.027	1.34837e-143	0
AT3G21670	5.90373e-148	0.213139	0.158	0.046	1.50533e-143	0
AT5G62140	8.51143e-148	0.212012	0.088	0.016	2.17024e-143	0
AT3G01920	1.45675e-147	0.179129	0.077	0.012	3.71443e-143	0
AT1G55140	1.63089e-147	0.268433	0.123	0.03	4.15844e-143	0
AT4G02725	4.22121e-147	0.313255	0.216	0.078	1.07632e-142	0
AT2G35390	5.06701e-147	0.327967	0.199	0.07	1.29199e-142	0
AT4G26500	5.98771e-147	0.240242	0.133	0.035	1.52675e-142	0
AT2G01290	4.869e-145	0.264489	0.143	0.04	1.2415e-140	0
AT1G12860	9.83814e-145	0.21137	0.109	0.024	2.50853e-140	0
AT4G33470	1.68006e-144	0.200767	0.083	0.015	4.28381e-140	0
AT1G14580	4.53803e-144	0.172486	0.086	0.016	1.15711e-139	0
AT4G26860	4.79987e-144	0.28297	0.179	0.058	1.22387e-139	0
AT2G23430	2.1684e-143	0.241367	0.108	0.024	5.529e-139	0
AT4G00730	2.4691e-143	0.263791	0.184	0.061	6.29572e-139	0
AT5G51020	8.39325e-143	0.283068	0.194	0.067	2.14011e-138	0
AT5G58310	9.68115e-143	0.122697	0.036	0.002	2.4685e-138	0
AT5G65620	9.82808e-143	0.331964	0.238	0.094	2.50596e-138	0
AT1G78915	1.14508e-142	0.235694	0.11	0.025	2.91972e-138	0
AT1G30520	1.68401e-142	0.202626	0.098	0.02	4.29388e-138	0
AT3G29185	9.90862e-142	0.252661	0.165	0.051	2.5265e-137	0
AT1G53520	2.50597e-141	0.252736	0.117	0.029	6.38972e-137	0
AT4G02410	3.53865e-141	0.2947	0.163	0.051	9.02285e-137	0
AT4G12310	1.46206e-140	0.235733	0.149	0.043	3.72796e-136	0
AT3G50240	2.30668e-140	0.304879	0.141	0.04	5.88156e-136	0
AT2G30170	2.52727e-140	0.242903	0.147	0.043	6.44403e-136	0
AT3G18130	2.71253e-140	0.275034	0.206	0.073	6.9164e-136	0
AT2G39190	7.59804e-140	0.300114	0.17	0.055	1.93735e-135	0
AT2G45270	8.60072e-140	0.198416	0.094	0.019	2.19301e-135	0
AT5G10470	1.07281e-139	0.270472	0.175	0.057	2.73544e-135	0
AT1G64150	1.19552e-139	0.247545	0.12	0.03	3.04833e-135	0
AT3G02660	1.51291e-139	0.211301	0.095	0.02	3.85762e-135	0
AT5G07900	4.28941e-139	0.1433	0.062	0.008	1.09371e-134	0
AT4G23260	1.27058e-138	0.13669	0.043	0.003	3.23974e-134	0
AT1G63680	1.47014e-138	0.213352	0.114	0.027	3.74856e-134	0
AT5G07240	1.76685e-138	0.271427	0.143	0.041	4.50511e-134	0
AT3G19810	1.16599e-137	0.21648	0.119	0.03	2.97303e-133	0
AT1G33110	1.53877e-137	0.313793	0.205	0.074	3.92356e-133	0
AT1G66940	1.55054e-137	0.202385	0.088	0.017	3.95356e-133	0
AT1G70985	3.63722e-137	0.152993	0.073	0.012	9.27418e-133	0
AT2G31750	4.07426e-137	0.262961	0.198	0.07	1.03885e-132	0
AT5G53170	4.67338e-136	0.286897	0.223	0.086	1.19162e-131	0
AT4G17300	8.71031e-136	0.262881	0.135	0.038	2.22095e-131	0
AT1G74640	1.14069e-135	0.263786	0.133	0.037	2.90853e-131	0
AT3G02830	2.14828e-135	0.318179	0.203	0.076	5.47767e-131	0
AT4G16155	3.73369e-135	0.236067	0.119	0.03	9.52015e-131	0
AT4G23200	5.12018e-135	0.100827	0.03	0.001	1.30554e-130	0
AT4G19170	5.79319e-135	0.171778	0.074	0.012	1.47715e-130	0
AT5G08540	5.96624e-135	0.333509	0.201	0.074	1.52127e-130	0
AT5G06340	8.50266e-135	0.273887	0.198	0.072	2.16801e-130	0
AT5G06130	1.50358e-134	0.328545	0.201	0.074	3.83382e-130	0
AT5G08760	2.05979e-134	0.13475	0.041	0.003	5.25207e-130	0
AT1G65870	4.20131e-134	0.120472	0.05	0.005	1.07125e-129	0
AT3G48110	6.41966e-134	0.243987	0.13	0.035	1.63688e-129	0
AT4G30690	1.49486e-133	0.300273	0.21	0.08	3.81159e-129	0
AT2G35130	3.06574e-133	0.148727	0.062	0.009	7.81703e-129	0
AT2G20725	3.12222e-133	0.22314	0.133	0.037	7.96103e-129	0
AT3G46630	3.32496e-133	0.292243	0.16	0.051	8.47798e-129	0
AT3G46670	4.02278e-133	0.178647	0.096	0.021	1.02573e-128	0
AT5G01015	5.31161e-133	0.210098	0.093	0.019	1.35435e-128	0
AT3G13180	5.97304e-133	0.215444	0.103	0.024	1.523e-128	0
AT1G14270	9.72462e-133	0.268966	0.129	0.035	2.47958e-128	0
AT2G39140	1.30217e-132	0.224553	0.124	0.033	3.32026e-128	0
AT2G29320	4.22206e-132	0.155096	0.057	0.007	1.07654e-127	0
AT3G21790	8.75807e-132	0.20263	0.103	0.024	2.23313e-127	0
AT2G39670	1.09187e-131	0.270683	0.177	0.061	2.78406e-127	0
AT1G02910	3.58086e-131	0.291163	0.201	0.075	9.13047e-127	0
AT3G01550	3.83243e-131	0.137529	0.059	0.008	9.77194e-127	0
AT2G42190	4.1581e-131	0.248268	0.167	0.055	1.06023e-126	0
AT1G64430	5.48956e-131	0.255838	0.13	0.037	1.39973e-126	0
AT1G09795	1.65269e-130	0.31036	0.206	0.078	4.21403e-126	0
AT5G66055	1.79264e-130	0.269762	0.164	0.054	4.57087e-126	0
AT3G63170	2.70236e-130	0.220673	0.1	0.023	6.89047e-126	0
AT3G07670	7.58585e-130	0.26746	0.129	0.036	1.93424e-125	0
AT4G27990	1.05138e-129	0.239693	0.16	0.052	2.6808e-125	0
AT4G21770	1.76997e-129	0.179934	0.079	0.015	4.51307e-125	0
AT1G60590	3.52158e-129	0.14174	0.05	0.005	8.97933e-125	0
AT2G29300	3.94432e-129	0.117382	0.04	0.003	1.00572e-124	0
AT1G48650	4.53468e-129	0.239942	0.143	0.043	1.15625e-124	0
AT1G30410	9.22131e-129	0.180678	0.068	0.011	2.35125e-124	0
AT3G56980	1.23625e-128	0.127173	0.037	0.003	3.15219e-124	0
AT5G63020	1.30898e-128	0.165716	0.08	0.015	3.33763e-124	0
AT1G31540	1.88668e-128	0.197641	0.087	0.018	4.81065e-124	0
AT3G54090	2.06705e-128	0.227722	0.119	0.031	5.27057e-124	0
AT2G44760	5.89484e-128	0.166841	0.077	0.014	1.50307e-123	0
AT1G35340	9.07406e-128	0.286795	0.161	0.053	2.3137e-123	0
AT1G24610	9.48005e-128	0.195447	0.108	0.027	2.41722e-123	0
AT5G08610	1.0282e-127	0.260976	0.124	0.034	2.62171e-123	0
AT1G77590	1.17187e-127	0.299993	0.194	0.072	2.98803e-123	0
AT5G54180	2.60052e-127	0.171573	0.077	0.014	6.63081e-123	0
AT4G18440	4.69918e-127	0.192323	0.08	0.015	1.1982e-122	0
AT5G22340	5.13251e-127	0.28288	0.198	0.074	1.30869e-122	0
AT5G54290	8.02873e-127	0.27226	0.174	0.06	2.04717e-122	0
AT4G26555	9.65739e-127	0.305723	0.216	0.086	2.46244e-122	0
AT5G15802	1.89121e-126	0.249872	0.148	0.046	4.8222e-122	0
AT3G19850	2.28091e-126	0.189067	0.077	0.014	5.81587e-122	0
AT5G53580	3.51188e-126	0.27803	0.199	0.075	8.9546e-122	0
AT5G55740	3.51343e-126	0.154245	0.064	0.01	8.95854e-122	0
AT4G09620	6.4094e-126	0.242769	0.146	0.045	1.63427e-121	0
AT5G64860	6.92941e-126	0.204283	0.09	0.019	1.76686e-121	0
AT1G29900	8.55734e-126	0.27616	0.218	0.086	2.18195e-121	0
AT2G32100	1.04925e-125	0.125322	0.048	0.005	2.67539e-121	0
AT2G37450	1.91858e-125	0.220238	0.105	0.026	4.89201e-121	0
AT4G00750	3.54269e-125	0.174962	0.077	0.014	9.03314e-121	0
AT2G20570	6.86838e-125	0.15792	0.067	0.011	1.7513e-120	0
AT5G57850	1.70755e-124	0.238915	0.123	0.034	4.35392e-120	0
AT3G48320	2.92458e-124	0.128551	0.047	0.005	7.4571e-120	0
AT3G10130	4.76916e-124	0.221638	0.109	0.028	1.21604e-119	0
AT5G04360	5.27873e-124	0.146383	0.061	0.009	1.34597e-119	0
AT2G46910	6.6546e-124	0.254751	0.166	0.057	1.69679e-119	0
AT1G13650	1.05619e-123	0.128381	0.043	0.004	2.69309e-119	0
AT5G01220	1.6266e-123	0.212198	0.116	0.031	4.14751e-119	0
AT4G31390	2.52712e-123	0.229939	0.148	0.047	6.44365e-119	0
AT3G27750	4.68732e-123	0.180281	0.086	0.018	1.19517e-118	0
AT3G61780	5.64275e-123	0.173355	0.077	0.015	1.43879e-118	0
AT1G53230	9.00323e-123	0.157147	0.065	0.01	2.29564e-118	0
AT4G33050	1.16523e-122	0.238481	0.133	0.039	2.97111e-118	0
AT3G46610	5.77431e-122	0.176258	0.089	0.019	1.47233e-117	0
AT2G36970	1.92055e-121	0.101173	0.039	0.003	4.89702e-117	0
AT3G14330	2.17518e-121	0.134577	0.054	0.007	5.54626e-117	0
AT4G00030	3.13833e-121	0.198184	0.096	0.023	8.0021e-117	0
AT5G57030	5.89917e-121	0.243429	0.146	0.047	1.50417e-116	0
AT4G25450	1.0639e-120	0.254234	0.137	0.042	2.71273e-116	0
AT5G44870	4.04497e-120	0.161563	0.073	0.014	1.03139e-115	0
AT4G13200	7.38551e-120	0.264221	0.186	0.069	1.88316e-115	0
AT1G01060	7.99331e-120	0.297856	0.212	0.084	2.03813e-115	0
AT3G22420	1.28222e-119	0.198023	0.094	0.022	3.26941e-115	0
AT1G79510	1.47938e-119	0.259562	0.154	0.051	3.77212e-115	0
AT5G66520	3.05797e-119	0.106872	0.041	0.004	7.79722e-115	0
AT1G74960	3.1367e-119	0.281848	0.197	0.076	7.99796e-115	0
AT4G34220	3.66629e-119	0.171399	0.093	0.021	9.3483e-115	0
AT5G06220	4.21378e-119	0.239343	0.159	0.054	1.07443e-114	0
AT4G09730	8.26118e-119	0.23027	0.13	0.039	2.10644e-114	0
AT4G11100	9.21643e-119	0.196542	0.098	0.024	2.35e-114	0
AT5G48910	2.02164e-118	0.160519	0.077	0.015	5.15478e-114	0
AT5G03900	2.14154e-118	0.225578	0.135	0.041	5.46051e-114	0
AT2G33330	5.12558e-118	0.195171	0.104	0.027	1.30692e-113	0
AT2G20270	8.73441e-118	0.294279	0.204	0.081	2.2271e-113	0
AT2G05160	9.2809e-118	0.114782	0.04	0.004	2.36644e-113	0
AT4G29750	1.14706e-117	0.197723	0.095	0.022	2.92477e-113	0
AT1G80640	3.4495e-117	0.210682	0.096	0.023	8.79554e-113	0
AT3G27180	4.47973e-117	0.214949	0.099	0.024	1.14224e-112	0
AT3G28080	5.24225e-117	0.104405	0.037	0.003	1.33667e-112	0
AT3G52180	1.21994e-116	0.193491	0.09	0.021	3.11061e-112	0
AT3G50790	1.62123e-116	0.244003	0.134	0.042	4.1338e-112	0
AT3G45050	1.99578e-116	0.24417	0.13	0.039	5.08885e-112	0
AT4G31560	3.38591e-116	0.267852	0.209	0.084	8.6334e-112	0
AT3G62150	4.75772e-116	0.193125	0.098	0.024	1.21312e-111	0
AT3G26180	1.14327e-115	0.159381	0.063	0.01	2.91512e-111	0
AT1G60550	1.64886e-115	0.263667	0.191	0.074	4.20427e-111	0
AT3G25805	2.05661e-115	0.204807	0.106	0.028	5.24395e-111	0
AT1G67470	2.50221e-115	0.207317	0.1	0.025	6.38014e-111	0
AT4G20130	3.51056e-115	0.222684	0.12	0.034	8.95124e-111	0
AT5G63780	3.90263e-115	0.194997	0.088	0.02	9.95093e-111	0
AT4G37920	5.23547e-115	0.191386	0.094	0.023	1.33494e-110	0
AT1G60230	8.37644e-115	0.189985	0.092	0.022	2.13583e-110	0
AT2G17780	2.6108e-114	0.117574	0.048	0.006	6.65702e-110	0
AT2G01918	2.97579e-114	0.159709	0.07	0.013	7.58767e-110	0
AT5G10160	3.97196e-114	0.274987	0.216	0.09	1.01277e-109	0
AT2G32640	1.35358e-113	0.166189	0.066	0.012	3.45137e-109	0
AT1G52670	1.46149e-113	0.262492	0.178	0.067	3.7265e-109	0
AT3G23070	2.37851e-113	0.164665	0.082	0.018	6.06473e-109	0
AT3G09150	3.89038e-113	0.145984	0.075	0.015	9.91969e-109	0
AT5G48590	4.31646e-113	0.215184	0.132	0.041	1.10061e-108	0
AT3G18420	4.68485e-113	0.192013	0.096	0.024	1.19454e-108	0
AT2G15820	5.36873e-113	0.145408	0.062	0.01	1.36892e-108	0
AT5G50740	5.43456e-113	0.183631	0.078	0.016	1.38571e-108	0
AT2G25870	1.10322e-112	0.257099	0.212	0.088	2.813e-108	0
AT2G30600	1.91003e-112	0.242474	0.193	0.075	4.87019e-108	0
AT5G42130	1.91513e-112	0.200992	0.113	0.032	4.88319e-108	0
AT5G57180	2.04344e-112	0.185883	0.135	0.042	5.21036e-108	0
AT5G10690	1.48699e-111	0.195805	0.123	0.037	3.79153e-107	0
AT5G15850	1.87374e-111	0.207377	0.204	0.081	4.77765e-107	0
AT5G16620	2.28187e-111	0.276551	0.224	0.096	5.81832e-107	0
AT1G07010	2.89135e-111	0.187025	0.116	0.033	7.37236e-107	0
AT4G24972	4.40016e-111	0.217136	0.118	0.034	1.12195e-106	0
AT1G15730	4.82656e-111	0.248858	0.157	0.055	1.23068e-106	0
AT2G21340	5.38502e-111	0.188459	0.103	0.027	1.37307e-106	0
AT3G52155	6.75512e-111	0.22504	0.117	0.034	1.72242e-106	0
AT4G01900	7.6754e-111	0.242667	0.127	0.039	1.95707e-106	0
AT5G61130	9.0378e-111	0.229625	0.229	0.098	2.30446e-106	0
AT5G06060	9.38692e-111	0.280527	0.182	0.07	2.39348e-106	0
AT3G49670	2.37134e-110	0.195186	0.091	0.022	6.04643e-106	0
AT2G43760	2.52663e-110	0.252532	0.177	0.067	6.44241e-106	0
AT1G29720	2.778e-110	0.0938743	0.035	0.003	7.08335e-106	0
AT3G43540	2.93978e-110	0.244076	0.131	0.041	7.49585e-106	0
AT2G23390	3.63268e-110	0.194427	0.135	0.043	9.26262e-106	0
AT3G14620	6.95416e-110	0.160966	0.059	0.01	1.77317e-105	0
AT1G01970	1.89737e-109	0.16825	0.086	0.02	4.83792e-105	0
AT5G20790	4.92003e-109	0.118848	0.031	0.002	1.25451e-104	0
AT2G27420	5.3975e-109	0.112932	0.049	0.007	1.37625e-104	0
AT1G24580	6.18538e-109	0.101353	0.038	0.004	1.57715e-104	0
AT4G11460	7.35487e-109	0.118724	0.04	0.004	1.87534e-104	0
AT5G36790	7.37781e-109	0.130127	0.053	0.008	1.88119e-104	0
AT4G38840	8.28829e-109	0.166554	0.155	0.053	2.11335e-104	0
AT1G73530	2.08048e-108	0.2627	0.177	0.068	5.3048e-104	0
AT1G80770	2.50165e-108	0.21018	0.121	0.037	6.37871e-104	0
AT1G13820	3.94777e-108	0.233026	0.176	0.067	1.0066e-103	0
AT1G31230	4.33941e-108	0.186669	0.089	0.021	1.10646e-103	0
AT5G61440	4.81579e-108	0.216636	0.142	0.047	1.22793e-103	0
AT2G35840	7.11492e-108	0.25116	0.185	0.073	1.81416e-103	0
AT1G66430	1.24482e-107	0.278952	0.195	0.079	3.17405e-103	0
AT5G11880	2.59657e-107	0.261058	0.172	0.065	6.62073e-103	0
AT1G29530	6.70331e-107	0.177576	0.095	0.024	1.70921e-102	0
AT3G07310	9.85485e-107	0.210781	0.215	0.091	2.51279e-102	0
AT1G60990	1.21605e-106	0.149645	0.079	0.017	3.10068e-102	0
AT3G45260	1.7301e-106	0.10804	0.048	0.006	4.41141e-102	0
AT5G58870	2.52872e-106	0.253695	0.187	0.074	6.44774e-102	0
AT1G32550	3.37873e-106	0.201189	0.125	0.039	8.61508e-102	0
AT2G40520	5.1513e-106	0.102712	0.037	0.003	1.31348e-101	0
AT4G25910	6.46503e-106	0.225378	0.141	0.048	1.64845e-101	0
AT1G69200	1.73954e-105	0.164695	0.075	0.016	4.43547e-101	0
AT1G76110	1.77144e-105	0.150503	0.077	0.017	4.51682e-101	0
AT3G29290	2.07813e-105	0.165558	0.089	0.022	5.29882e-101	0
AT1G66980	2.27442e-105	0.0891055	0.038	0.004	5.79931e-101	0
AT3G05350	2.59179e-105	0.222201	0.144	0.05	6.60854e-101	0
AT5G20280	3.3022e-105	0.269269	0.187	0.075	8.41995e-101	0
AT1G04620	7.59103e-105	0.215844	0.104	0.029	1.93556e-100	0
AT2G21370	7.59267e-105	0.164542	0.082	0.019	1.93598e-100	0
AT3G56970	8.02055e-105	0.0928047	0.025	0.001	2.04508e-100	0
AT1G72030	1.01566e-104	0.167335	0.09	0.022	2.58973e-100	0
AT5G48790	2.12077e-104	0.232755	0.149	0.052	5.40755e-100	0
AT3G18710	2.36489e-104	0.29127	0.179	0.07	6.02999e-100	0
AT5G59500	2.67956e-104	0.176744	0.097	0.026	6.83235e-100	0
AT2G38780	3.56206e-104	0.182848	0.11	0.032	9.08254e-100	0
AT3G60620	3.94029e-104	0.161207	0.081	0.018	1.0047e-99	0
AT5G45060	5.27172e-104	0.150875	0.071	0.015	1.34418e-99	0
AT3G61220	6.8995e-104	0.20131	0.117	0.035	1.75923e-99	0
AT5G65840	1.12684e-103	0.207868	0.119	0.037	2.87321e-99	0
AT3G22750	1.96501e-103	0.139125	0.083	0.019	5.01039e-99	0
AT4G17740	3.51977e-103	0.17743	0.099	0.027	8.97471e-99	0
AT2G14080	3.91593e-103	0.16269	0.082	0.019	9.98484e-99	0
AT5G08740	5.50011e-103	0.205804	0.108	0.031	1.40242e-98	0
AT1G65486	9.60988e-103	0.128361	0.044	0.006	2.45033e-98	0
AT1G32520	2.36327e-102	0.167894	0.096	0.026	6.02586e-98	0
AT3G53130	2.62307e-102	0.195031	0.107	0.031	6.68831e-98	0
AT4G14400	6.48893e-102	0.0711801	0.023	0.001	1.65455e-97	0
AT3G55400	1.05425e-101	0.231014	0.154	0.056	2.68811e-97	0
AT1G03160	1.18413e-101	0.218568	0.11	0.033	3.01931e-97	0
AT2G03550	3.78712e-101	0.176103	0.08	0.019	9.65639e-97	0
AT5G17630	4.34992e-101	0.190458	0.13	0.043	1.10914e-96	0
AT2G36250	5.12824e-101	0.245381	0.172	0.067	1.3076e-96	0
AT1G62960	6.31175e-101	0.1724	0.112	0.033	1.60937e-96	0
AT3G01490	2.84442e-100	0.218492	0.143	0.05	7.25271e-96	0
AT4G25650	3.70221e-100	0.267326	0.203	0.088	9.43989e-96	0
AT2G45990	4.58297e-100	0.244038	0.206	0.089	1.16857e-95	0
AT5G42480	1.04741e-99	0.166049	0.087	0.022	2.67068e-95	0
AT3G26290	1.11719e-99	0.0981741	0.042	0.005	2.8486e-95	0
AT2G36790	1.29399e-99	0.115722	0.051	0.008	3.29942e-95	0
AT1G31410	1.53471e-99	0.186209	0.088	0.023	3.9132e-95	0
AT3G46080	3.11473e-99	0.101579	0.183	0.072	7.94193e-95	0
AT3G10840	3.3828e-99	0.143137	0.063	0.012	8.62548e-95	0
AT3G10670	5.07799e-99	0.23394	0.171	0.068	1.29479e-94	0
AT1G56520	5.22116e-99	0.143886	0.06	0.011	1.33129e-94	0
AT1G55850	6.54159e-99	0.232768	0.197	0.082	1.66797e-94	0
AT5G23440	1.49134e-98	0.20051	0.12	0.038	3.80262e-94	0
AT1G06650	2.89607e-98	0.188074	0.11	0.033	7.3844e-94	0
AT1G68190	5.72794e-98	0.156611	0.092	0.024	1.46051e-93	0
AT4G14070	6.54783e-98	0.205275	0.105	0.031	1.66957e-93	0
AT5G67480	6.61821e-98	0.221975	0.174	0.068	1.68751e-93	0
AT2G14660	7.25517e-98	0.164412	0.077	0.018	1.84992e-93	0
AT2G30200	7.84673e-98	0.248123	0.184	0.076	2.00076e-93	0
AT3G17040	1.26964e-97	0.234364	0.165	0.064	3.23732e-93	0
AT4G38460	1.68831e-97	0.190794	0.155	0.057	4.30485e-93	0
AT3G09650	1.70182e-97	0.141065	0.073	0.016	4.33931e-93	0
AT5G61520	1.8592e-97	0.116253	0.048	0.007	4.74059e-93	0
AT3G02060	2.26137e-97	0.162281	0.076	0.017	5.76604e-93	0
AT1G59840	2.27634e-97	0.172218	0.093	0.025	5.80422e-93	0
AT5G45170	3.10284e-97	0.233837	0.162	0.062	7.91162e-93	0
AT3G49560	5.53615e-97	0.24615	0.206	0.09	1.41161e-92	0
AT5G26880	6.52891e-97	0.240554	0.171	0.068	1.66474e-92	0
AT2G19940	1.45144e-96	0.227765	0.138	0.049	3.70089e-92	0
AT2G31410	1.62371e-96	0.198921	0.191	0.08	4.14013e-92	0
AT1G78510	9.37292e-96	0.205574	0.126	0.042	2.38991e-91	0
AT2G13440	9.6119e-96	0.165912	0.092	0.025	2.45084e-91	0
AT2G35660	1.30319e-95	0.150161	0.08	0.019	3.32288e-91	0
AT3G10350	1.66426e-95	0.206555	0.143	0.052	4.24353e-91	0
AT1G18620	2.31065e-95	0.182304	0.112	0.035	5.89168e-91	0
AT3G19720	7.07277e-95	0.200019	0.117	0.038	1.80341e-90	0
AT1G63750	1.7338e-94	0.193317	0.07	0.016	4.42084e-90	0
AT1G15180	2.22215e-94	0.204421	0.12	0.039	5.66604e-90	0
AT1G66910	2.24879e-94	0.0761008	0.028	0.002	5.73396e-90	0
AT2G41720	4.30627e-94	0.189041	0.097	0.027	1.09801e-89	0
AT3G05410	4.92934e-94	0.171965	0.102	0.03	1.25688e-89	0
AT4G08920	6.67004e-94	0.229105	0.194	0.083	1.70073e-89	0
AT5G63890	7.03008e-94	0.226223	0.145	0.053	1.79253e-89	0
AT4G12917	7.18962e-94	0.0737029	0.023	0.001	1.83321e-89	0
AT3G18110	2.85027e-93	0.120324	0.052	0.009	7.26762e-89	0
AT5G43740	5.4671e-93	0.0999085	0.041	0.005	1.394e-88	0
AT5G10910	1.00639e-92	0.142855	0.069	0.015	2.56609e-88	0
AT4G30720	3.60796e-92	0.199534	0.109	0.034	9.19957e-88	0
AT3G29230	4.31286e-92	0.142124	0.066	0.014	1.09969e-87	0
AT5G08720	5.6439e-92	0.18275	0.108	0.034	1.43908e-87	0
AT3G22142	8.83296e-92	0.163575	0.039	0.005	2.25223e-87	0
AT2G03390	2.99177e-91	0.197249	0.12	0.04	7.62841e-87	0
AT5G54250	5.93559e-91	0.15463	0.078	0.019	1.51346e-86	0
AT5G64280	6.49648e-91	0.186693	0.107	0.033	1.65647e-86	0
AT3G26630	6.75886e-91	0.160365	0.09	0.025	1.72337e-86	0
AT5G24150	8.67211e-91	0.127321	0.044	0.006	2.21121e-86	0
AT1G50840	1.00467e-90	0.198221	0.098	0.029	2.5617e-86	0
AT5G66090	1.04816e-90	0.216733	0.178	0.075	2.67261e-86	0
AT5G19750	1.08905e-90	0.182858	0.101	0.03	2.77686e-86	0
AT3G26085	2.06511e-90	0.191505	0.115	0.038	5.26562e-86	0
AT5G44520	3.08662e-90	0.169995	0.086	0.023	7.87027e-86	0
AT3G02900	4.53593e-90	0.223801	0.172	0.071	1.15657e-85	0
AT5G46470	6.20848e-90	0.169159	0.071	0.017	1.58304e-85	0
AT1G54740	8.89105e-90	0.15619	0.218	0.098	2.26704e-85	0
AT1G78020	1.04356e-89	0.217095	0.166	0.066	2.66088e-85	0
AT1G31650	1.7923e-89	0.172035	0.08	0.021	4.57002e-85	0
AT2G45590	2.30695e-89	0.157947	0.091	0.026	5.88226e-85	0
AT1G22430	2.72606e-89	0.21132	0.166	0.067	6.9509e-85	0
AT3G01180	3.39928e-89	0.156699	0.082	0.021	8.66749e-85	0
AT2G31170	6.80458e-89	0.144092	0.078	0.02	1.73503e-84	0
AT3G01660	1.91962e-88	0.105588	0.041	0.006	4.89465e-84	0
AT1G21350	6.14965e-88	0.235677	0.158	0.064	1.56804e-83	0
AT4G09900	6.78992e-88	0.101578	0.039	0.005	1.73129e-83	0
AT4G14910	8.5779e-88	0.19109	0.105	0.033	2.18719e-83	0
AT3G59870	1.05332e-87	0.173645	0.083	0.022	2.68576e-83	0
AT3G24506	1.08694e-87	0.21532	0.174	0.073	2.77147e-83	0
AT5G58150	1.41647e-87	0.104972	0.045	0.007	3.61172e-83	0
AT3G10940	1.71026e-87	0.178263	0.085	0.023	4.36081e-83	0
AT3G59840	3.04095e-87	0.212992	0.144	0.055	7.75381e-83	0
AT2G43530	3.44277e-87	0.122774	0.054	0.01	8.77837e-83	0
AT1G70610	3.6842e-87	0.197078	0.107	0.034	9.39397e-83	0
AT1G63860	3.80267e-87	0.18822	0.091	0.026	9.69604e-83	0
AT2G26280	1.06626e-86	0.20412	0.173	0.073	2.71875e-82	0
AT5G02710	1.77334e-86	0.166498	0.09	0.026	4.52167e-82	0
AT4G15260	1.8333e-86	0.176483	0.105	0.033	4.67456e-82	0
AT1G60010	5.28208e-86	0.148276	0.214	0.098	1.34682e-81	0
AT3G16260	8.03774e-86	0.128974	0.063	0.014	2.04946e-81	0
AT1G51820	1.86317e-85	0.0833985	0.027	0.002	4.75071e-81	0
AT3G21530	1.90631e-85	0.0759789	0.029	0.003	4.86071e-81	0
AT3G13740	2.21249e-85	0.1998	0.139	0.053	5.64142e-81	0
AT2G37860	6.45633e-85	0.208687	0.121	0.042	1.64624e-80	0
AT3G02050	9.23388e-85	0.138594	0.076	0.019	2.35446e-80	0
AT3G27050	1.19122e-84	0.228956	0.195	0.088	3.03737e-80	0
AT4G33630	1.35941e-84	0.159804	0.105	0.034	3.46621e-80	0
AT1G31920	1.42375e-84	0.0964414	0.051	0.009	3.63027e-80	0
AT5G43050	5.70972e-84	0.144918	0.073	0.018	1.45586e-79	0
AT1G70250	6.08208e-84	0.0885013	0.035	0.004	1.55081e-79	0
AT2G21220	1.97524e-83	0.117106	0.054	0.01	5.03647e-79	0
AT1G18485	3.42059e-83	0.105904	0.046	0.008	8.72183e-79	0
AT1G74040	5.19586e-83	0.173105	0.09	0.026	1.32484e-78	0
AT1G63610	1.27646e-82	0.177772	0.112	0.038	3.25472e-78	0
AT4G24830	1.50415e-82	0.226301	0.163	0.069	3.83527e-78	0
AT5G23310	1.72395e-82	0.171211	0.092	0.028	4.39574e-78	0
AT2G38210	1.97623e-82	0.180216	0.137	0.052	5.039e-78	0
AT5G39980	2.461e-82	0.0952754	0.037	0.005	6.27505e-78	0
AT3G24080	2.56281e-82	0.156346	0.183	0.08	6.53466e-78	0
AT1G76050	3.26869e-82	0.137849	0.07	0.017	8.33452e-78	0
AT3G05370	3.30904e-82	0.110827	0.044	0.007	8.43739e-78	0
AT1G73470	7.47418e-82	0.172214	0.086	0.025	1.90577e-77	0
AT1G69523	8.97773e-82	0.103027	0.045	0.007	2.28914e-77	0
AT1G31170	1.30251e-81	0.206377	0.144	0.057	3.32115e-77	0
AT1G76730	1.5162e-81	0.196272	0.12	0.043	3.86602e-77	0
AT4G30993	2.61507e-81	0.141815	0.107	0.036	6.66791e-77	0
AT3G10160	3.02245e-81	0.163681	0.094	0.029	7.70665e-77	0
AT5G11060	6.87833e-81	0.158773	0.063	0.015	1.75384e-76	0
AT5G19500	8.1227e-81	0.115995	0.053	0.01	2.07113e-76	0
AT5G40160	9.82029e-81	0.160069	0.091	0.027	2.50398e-76	0
AT5G13980	1.27723e-80	0.206223	0.143	0.057	3.25668e-76	0
AT4G26700	1.31564e-80	0.229729	0.146	0.059	3.35461e-76	0
AT1G69870	1.34528e-80	0.140565	0.093	0.028	3.4302e-76	0
AT2G17340	1.51062e-80	0.212132	0.161	0.068	3.85179e-76	0
AT4G30310	1.57111e-80	0.20487	0.143	0.057	4.00602e-76	0
AT3G06483	2.29671e-80	0.236893	0.19	0.088	5.85616e-76	0
AT3G57180	2.76067e-80	0.137121	0.07	0.017	7.03914e-76	0
AT5G24020	3.82533e-80	0.174941	0.123	0.045	9.75382e-76	0
AT3G32930	4.4193e-80	0.227122	0.173	0.075	1.12683e-75	0
AT5G13410	6.04095e-80	0.205134	0.13	0.049	1.54032e-75	0
AT5G02480	6.97499e-80	0.174289	0.186	0.083	1.77848e-75	0
AT2G01010	8.95229e-80	0.174221	0.115	0.04	2.28265e-75	0
AT1G30610	1.48815e-79	0.127761	0.066	0.016	3.79449e-75	0
AT4G26670	2.62833e-79	0.21448	0.166	0.071	6.70171e-75	0
AT2G44640	2.84425e-79	0.164662	0.108	0.037	7.25226e-75	0
AT3G06730	4.94136e-79	0.163264	0.11	0.038	1.25995e-74	0
AT2G03310	7.46921e-79	0.114872	0.05	0.01	1.9045e-74	0
AT2G44050	1.22442e-78	0.203478	0.204	0.097	3.12203e-74	0
AT5G12470	2.34674e-78	0.202094	0.207	0.099	5.98371e-74	0
AT3G44630	7.75157e-78	0.208457	0.165	0.071	1.9765e-73	0
AT4G37270	3.71599e-77	0.168991	0.115	0.041	9.47502e-73	0
AT3G13490	5.66208e-77	0.168593	0.11	0.039	1.44372e-72	0
AT4G21190	7.82336e-77	0.154354	0.074	0.02	1.9948e-72	0
AT1G67660	1.97086e-76	0.138449	0.063	0.015	5.02529e-72	0
AT5G43745	3.80135e-76	0.151335	0.073	0.02	9.69268e-72	0
AT4G33480	7.62923e-76	0.164367	0.1	0.034	1.9453e-71	0
AT5G57960	8.08581e-76	0.1232	0.082	0.024	2.06172e-71	0
AT3G53700	8.29051e-76	0.0963142	0.049	0.009	2.11391e-71	0
AT1G04770	9.67312e-76	0.223065	0.17	0.075	2.46645e-71	0
AT5G46390	1.03571e-75	0.154205	0.076	0.021	2.64084e-71	0
AT3G12080	1.89854e-75	0.210464	0.151	0.063	4.84089e-71	0
AT3G23080	3.34627e-75	0.12865	0.086	0.026	8.53232e-71	0
AT5G36700	5.71229e-75	0.0776599	0.031	0.004	1.45652e-70	0
AT2G30140	5.96603e-75	0.146129	0.112	0.04	1.52122e-70	0
AT5G64050	7.18299e-75	0.163926	0.085	0.026	1.83152e-70	0
AT3G52340	7.70478e-75	0.185695	0.155	0.066	1.96456e-70	0
AT4G32570	4.03532e-74	0.16313	0.118	0.044	1.02893e-69	0
ATCG00630	8.56666e-74	0.108123	0.041	0.007	2.18433e-69	0
AT3G16780	1.02072e-73	0.173626	0.204	0.098	2.60264e-69	0
AT4G14605	1.13698e-73	0.103754	0.051	0.011	2.89907e-69	0
AT5G16180	1.77451e-73	0.119633	0.07	0.019	4.52464e-69	0
AT2G35637	1.90242e-73	0.0632367	0.022	0.002	4.8508e-69	0
AT3G18290	2.45478e-73	0.245529	0.173	0.08	6.2592e-69	0
AT4G30580	2.81855e-73	0.194971	0.176	0.08	7.18673e-69	0
AT3G50800	3.3231e-73	0.166675	0.143	0.059	8.47324e-69	0
AT3G44480	5.07739e-73	0.168591	0.104	0.036	1.29463e-68	0
AT3G44620	5.31056e-73	0.215006	0.149	0.064	1.35409e-68	0
AT1G54820	6.12923e-73	0.122475	0.05	0.01	1.56283e-68	0
AT2G02500	8.44273e-73	0.16564	0.083	0.025	2.15273e-68	0
AT4G38220	9.87596e-73	0.15199	0.202	0.097	2.51817e-68	0
AT4G28730	1.15453e-72	0.158719	0.115	0.043	2.94383e-68	0
AT5G09820	1.30384e-72	0.143807	0.076	0.022	3.32454e-68	0
AT1G67840	1.35331e-72	0.176884	0.108	0.039	3.45067e-68	0
AT1G30210	1.40023e-72	0.107056	0.051	0.011	3.57031e-68	0
AT2G24120	1.40525e-72	0.15504	0.08	0.024	3.5831e-68	0
AT5G62810	1.75018e-72	0.207738	0.185	0.088	4.46262e-68	0
AT3G07700	3.26234e-72	0.195624	0.16	0.071	8.31833e-68	0
AT1G33290	6.58205e-72	0.179268	0.119	0.045	1.67829e-67	0
AT1G70310	8.0454e-72	0.181517	0.203	0.099	2.05142e-67	0
AT4G33760	8.43886e-72	0.175186	0.089	0.029	2.15174e-67	0
AT4G00630	1.82844e-71	0.174421	0.099	0.034	4.66215e-67	0
AT5G22830	3.03769e-71	0.149522	0.108	0.039	7.7455e-67	0
AT1G19800	3.22214e-71	0.140835	0.102	0.036	8.2158e-67	0
AT5G11330	4.76167e-71	0.171533	0.13	0.052	1.21413e-66	0
AT1G27385	5.58709e-71	0.230726	0.162	0.074	1.4246e-66	0
AT4G27710	6.66848e-71	0.125534	0.08	0.024	1.70033e-66	0
AT1G23020	6.6934e-71	0.148363	0.083	0.025	1.70668e-66	0
AT5G46500	7.38767e-71	0.0638162	0.018	0.001	1.88371e-66	0
AT1G11870	9.24145e-71	0.154399	0.09	0.029	2.35638e-66	0
AT1G05562	2.07123e-70	0.0853566	0.036	0.006	5.28122e-66	0
AT3G44430	3.09886e-70	0.162104	0.157	0.069	7.90146e-66	0
AT5G09995	4.01547e-70	0.11833	0.072	0.02	1.02387e-65	0
AT5G55450	6.84606e-70	0.0659191	0.021	0.002	1.74561e-65	0
AT1G60600	8.88458e-70	0.123847	0.069	0.019	2.26539e-65	0
AT2G04270	1.09356e-69	0.112043	0.058	0.014	2.78836e-65	0
AT1G10310	1.1154e-69	0.160636	0.095	0.032	2.84404e-65	0
AT5G11270	1.24198e-69	0.184761	0.168	0.077	3.1668e-65	0
AT1G23360	9.31866e-69	0.177386	0.099	0.035	2.37607e-64	0
AT5G24930	1.04185e-68	0.194116	0.19	0.093	2.65652e-64	0
AT2G43180	1.08433e-68	0.107033	0.05	0.011	2.76482e-64	0
AT1G14410	1.22392e-68	0.145007	0.079	0.024	3.12076e-64	0
AT5G23890	2.04073e-68	0.18453	0.162	0.074	5.20346e-64	0
AT2G42070	2.19515e-68	0.149832	0.094	0.032	5.59719e-64	0
AT5G55580	2.9121e-68	0.116797	0.061	0.015	7.42527e-64	0
AT4G31310	3.0394e-68	0.17319	0.123	0.049	7.74987e-64	0
AT4G14510	7.8569e-68	0.123127	0.06	0.015	2.00335e-63	0
AT3G57560	1.17259e-67	0.173898	0.137	0.058	2.98988e-63	0
AT2G46810	1.2161e-67	0.124031	0.072	0.021	3.10081e-63	0
AT3G10270	1.32695e-67	0.13868	0.075	0.022	3.38347e-63	0
AT5G04490	1.6143e-67	0.172113	0.122	0.049	4.11614e-63	0
AT4G27390	1.97704e-67	0.140285	0.074	0.022	5.04105e-63	0
AT4G22200	2.58358e-67	0.104705	0.046	0.009	6.58762e-63	0
AT3G20680	3.70138e-67	0.1351	0.087	0.029	9.43778e-63	0
AT4G01995	4.82885e-67	0.153179	0.089	0.03	1.23126e-62	0
AT5G64816	5.79536e-67	0.153406	0.113	0.044	1.4777e-62	0
AT5G27280	1.88935e-66	0.217431	0.125	0.051	4.81747e-62	0
AT3G05625	5.12488e-66	0.138446	0.064	0.018	1.30674e-61	0
AT2G25480	8.87538e-66	0.106592	0.061	0.016	2.26305e-61	0
AT1G73170	8.96075e-66	0.157327	0.103	0.038	2.28481e-61	0
AT2G46915	9.90819e-66	0.133195	0.075	0.023	2.52639e-61	0
AT1G71880	1.54311e-65	0.115363	0.152	0.067	3.93463e-61	0
AT1G15710	1.63531e-65	0.139309	0.097	0.034	4.16973e-61	0
AT5G66720	1.9412e-65	0.181072	0.173	0.083	4.94967e-61	0
AT5G40910	1.95971e-65	0.153894	0.118	0.046	4.99686e-61	0
AT2G48120	2.41737e-65	0.123511	0.052	0.012	6.16381e-61	0
AT3G56630	3.68377e-65	0.125078	0.057	0.014	9.39288e-61	0
AT2G39710	3.98864e-65	0.0690798	0.037	0.006	1.01702e-60	0
AT1G26150	4.77869e-65	0.132664	0.072	0.021	1.21847e-60	0
AT2G43360	6.9241e-65	0.181735	0.128	0.053	1.76551e-60	0
AT3G61770	7.83436e-65	0.16644	0.132	0.056	1.99761e-60	0
AT3G16220	7.92101e-65	0.124842	0.071	0.021	2.0197e-60	0
AT2G26740	8.37535e-65	0.155202	0.104	0.039	2.13555e-60	0
AT5G27270	3.02683e-64	0.092479	0.051	0.012	7.71781e-60	0
AT1G15830	9.4092e-64	0.0636155	0.029	0.004	2.39916e-59	0
AT1G19715	1.53009e-63	0.137131	0.067	0.019	3.90143e-59	0
AT4G11900	1.54289e-63	0.0590591	0.021	0.002	3.93406e-59	0
AT4G16983	1.86717e-63	0.119085	0.055	0.014	4.76091e-59	0
AT1G64790	2.15094e-63	0.167726	0.127	0.053	5.48448e-59	0
AT3G03630	2.91667e-63	0.102427	0.066	0.019	7.43692e-59	0
AT5G61670	4.06416e-63	0.180639	0.16	0.075	1.03628e-58	0
AT3G47290	4.06826e-63	0.14639	0.086	0.029	1.03733e-58	0
AT1G65070	4.62879e-63	0.121727	0.064	0.018	1.18025e-58	0
AT1G10510	5.01135e-63	0.136923	0.098	0.036	1.27779e-58	0
AT1G55805	5.01937e-63	0.163727	0.145	0.065	1.27984e-58	0
AT1G62850	5.40545e-63	0.141323	0.089	0.031	1.37828e-58	0
AT5G64380	5.9175e-63	0.103341	0.058	0.015	1.50885e-58	0
AT1G26180	7.1566e-63	0.144737	0.099	0.037	1.82479e-58	0
AT1G80940	1.4024e-62	0.147143	0.129	0.054	3.57584e-58	0
AT1G75330	1.60248e-62	0.188997	0.165	0.078	4.086e-58	0
AT1G29880	3.32177e-62	0.174463	0.177	0.087	8.46985e-58	0
AT3G23230	6.19932e-62	0.137161	0.074	0.023	1.5807e-57	0
AT1G79050	8.56118e-62	0.151723	0.095	0.034	2.18293e-57	0
AT2G39930	4.74938e-61	0.120521	0.066	0.019	1.211e-56	0
AT5G41750	9.84614e-61	0.0978352	0.066	0.019	2.51057e-56	0
AT2G16586	2.16146e-60	0.271201	0.148	0.068	5.51129e-56	0
AT4G32420	3.49638e-60	0.154397	0.127	0.054	8.91507e-56	0
AT5G11840	4.19067e-60	0.171943	0.121	0.051	1.06854e-55	0
AT3G02870	5.13543e-60	0.167798	0.113	0.046	1.30943e-55	0
AT5G08010	6.14073e-60	0.0774504	0.046	0.011	1.56576e-55	0
AT4G32770	8.35321e-60	0.11495	0.085	0.03	2.1299e-55	0
AT5G20220	1.01213e-59	0.136763	0.088	0.031	2.58072e-55	0
AT1G35350	1.24785e-59	0.110039	0.067	0.02	3.18177e-55	0
AT5G25040	1.66412e-59	0.0723885	0.027	0.004	4.24319e-55	0
AT3G21750	2.49252e-59	0.151049	0.079	0.026	6.35543e-55	0
AT5G60030	2.56388e-59	0.117797	0.097	0.037	6.53739e-55	0
AT1G69550	2.80785e-59	0.0828622	0.042	0.009	7.15944e-55	0
AT1G69935	3.17923e-59	0.13264	0.091	0.033	8.1064e-55	0
AT1G35560	5.07308e-59	0.0829598	0.046	0.011	1.29353e-54	0
AT5G18140	7.47837e-59	0.137143	0.136	0.061	1.90683e-54	0
AT1G77060	9.86179e-59	0.167882	0.122	0.052	2.51456e-54	0
AT4G19960	2.86248e-58	0.144077	0.094	0.035	7.29876e-54	0
AT2G06950	3.26732e-58	0.0896836	0.053	0.014	8.33102e-54	0
AT5G35777	3.54345e-58	0.0647398	0.023	0.003	9.03509e-54	0
AT1G06240	7.56999e-58	0.0919621	0.049	0.012	1.9302e-53	0
AT3G17840	1.73112e-57	0.109178	0.081	0.028	4.414e-53	0
AT5G19090	2.95637e-57	0.103953	0.112	0.045	7.53814e-53	0
AT1G58848	3.77672e-57	0.168109	0.105	0.042	9.62989e-53	0
AT3G48610	3.81925e-57	0.145097	0.097	0.037	9.73833e-53	0
AT3G12830	1.069e-56	0.0545548	0.172	0.083	2.72572e-52	0
AT1G49510	1.36678e-56	0.125233	0.118	0.05	3.48502e-52	0
AT2G30150	1.71237e-56	0.113876	0.09	0.033	4.3662e-52	0
AT3G20930	2.51127e-56	0.107667	0.06	0.017	6.40323e-52	0
AT5G13950	2.56914e-56	0.155329	0.148	0.07	6.55079e-52	0
AT3G06950	2.7586e-56	0.117953	0.062	0.019	7.03388e-52	0
AT1G17850	6.1634e-56	0.112907	0.054	0.015	1.57154e-51	0
AT2G46735	7.58547e-56	0.151479	0.14	0.065	1.93414e-51	0
AT2G37100	9.99037e-56	0.0615466	0.024	0.003	2.54735e-51	0
AT1G68790	1.57782e-55	0.131516	0.114	0.048	4.02312e-51	0
AT4G20070	2.42267e-55	0.0842622	0.086	0.031	6.17732e-51	0
AT4G31040	3.36912e-55	0.147312	0.132	0.06	8.59058e-51	0
AT3G21720	0	2.37992	0.468	0.068	0	1
AT1G73120	0	1.90052	0.524	0.097	0	1
AT5G54190	0	1.75263	0.327	0.026	0	1
AT5G44440	0	1.64326	0.308	0.03	0	1
AT1G65970	0	1.50637	0.292	0.049	0	1
AT2G47780	0	1.34855	0.322	0.053	0	1
AT2G39980	0	1.27084	0.319	0.082	0	1
AT2G43620	0	1.21408	0.268	0.069	0	1
AT1G72060	0	1.1738	0.285	0.07	0	1
AT2G43820	0	1.15245	0.3	0.084	0	1
AT5G59510	0	1.04468	0.313	0.087	0	1
AT1G67810	0	0.961402	0.266	0.067	0	1
AT3G46660	0	0.846251	0.148	0.019	0	1
AT1G07985	0	0.839827	0.236	0.048	0	1
AT1G69490	0	0.786418	0.197	0.036	0	1
AT1G61800	0	0.717754	0.128	0.01	0	1
AT5G17860	0	0.611853	0.161	0.015	0	1
AT2G46990	0	0.488496	0.121	0.011	0	1
AT5G45630	2.71372e-305	1.01499	0.299	0.087	6.91943e-301	1
AT4G23700	2.08641e-290	0.518459	0.081	0.005	5.31993e-286	1
AT5G67060	7.37517e-284	0.818043	0.205	0.045	1.88052e-279	1
AT1G05680	2.6197e-278	1.07177	0.283	0.083	6.67971e-274	1
AT1G49130	9.68863e-278	0.647287	0.126	0.017	2.47041e-273	1
AT2G23110	3.7605e-271	0.778748	0.198	0.043	9.58853e-267	1
AT1G52690	9.21395e-268	1.05554	0.242	0.064	2.34937e-263	1
AT1G67910	9.02329e-251	0.905818	0.235	0.064	2.30076e-246	1
AT1G29120	5.35378e-238	0.685967	0.215	0.057	1.36511e-233	1
AT2G41280	2.07374e-237	0.566674	0.088	0.009	5.28763e-233	1
AT2G37970	1.1599e-222	0.817472	0.27	0.09	2.9575e-218	1
AT4G25580	2.51272e-214	0.569354	0.123	0.021	6.40693e-210	1
AT1G10070	2.57148e-212	0.934696	0.215	0.062	6.55675e-208	1
AT3G04300	1.74873e-209	0.76315	0.164	0.038	4.45891e-205	1
AT1G05560	3.18934e-205	0.931168	0.272	0.096	8.13219e-201	1
AT1G02850	6.88976e-203	0.58745	0.163	0.038	1.75675e-198	1
AT1G52200	8.5093e-200	0.807033	0.144	0.031	2.1697e-195	1
AT2G35300	4.86598e-196	0.59723	0.145	0.032	1.24073e-191	1
AT1G19610	6.37689e-192	0.641058	0.104	0.017	1.62598e-187	1
AT5G62280	3.81319e-174	0.540361	0.141	0.033	9.72288e-170	1
AT5G39670	5.36797e-166	0.782896	0.236	0.084	1.36873e-161	1
AT1G28190	4.34775e-161	0.646463	0.2	0.065	1.10859e-156	1
AT4G37990	2.47788e-156	0.660136	0.133	0.032	6.31809e-152	1
AT1G72070	1.47023e-154	0.455905	0.135	0.034	3.7488e-150	1
AT5G13370	7.40033e-148	0.62136	0.227	0.086	1.88693e-143	1
AT2G15830	4.85488e-147	0.461576	0.135	0.035	1.2379e-142	1
AT3G47540	7.77417e-147	0.618783	0.154	0.044	1.98226e-142	1
AT3G21330	4.14229e-146	0.324957	0.087	0.015	1.0562e-141	1
AT3G50330	2.24873e-141	0.466964	0.107	0.024	5.7338e-137	1
AT5G39610	2.62651e-140	0.41463	0.081	0.014	6.69708e-136	1
AT2G44290	8.15175e-136	0.416222	0.106	0.024	2.07853e-131	1
AT2G35290	1.61342e-129	0.502395	0.164	0.053	4.11389e-125	1
AT2G36630	3.79892e-129	0.705692	0.227	0.093	9.68648e-125	1
AT4G19700	1.08372e-125	0.523874	0.124	0.034	2.76328e-121	1
AT1G29395	4.9982e-123	0.299329	0.079	0.015	1.27444e-118	1
AT5G66400	1.04375e-121	0.579704	0.209	0.081	2.66135e-117	1
AT4G15160	7.22351e-120	0.349947	0.083	0.017	1.84185e-115	1
AT5G15190	1.48824e-119	0.584689	0.194	0.074	3.79472e-115	1
AT2G30250	1.88104e-119	0.539283	0.182	0.067	4.79627e-115	1
AT4G24110	2.03814e-119	0.605313	0.197	0.076	5.19686e-115	1
AT4G22920	1.26898e-114	0.502449	0.159	0.055	3.23566e-110	1
AT1G01560	7.41233e-114	0.381806	0.104	0.026	1.89e-109	1
AT2G36770	8.16036e-109	0.330043	0.074	0.015	2.08073e-104	1
AT5G39580	1.21135e-108	0.586971	0.146	0.049	3.08869e-104	1
AT4G16690	2.22742e-107	0.528376	0.196	0.079	5.67948e-103	1
AT2G07180	5.20454e-107	0.418465	0.171	0.063	1.32705e-102	1
AT4G11890	2.37082e-105	0.222416	0.043	0.005	6.04511e-101	1
AT2G37025	2.22592e-103	0.289179	0.09	0.022	5.67565e-99	1
AT2G41835	6.80377e-102	0.485372	0.134	0.045	1.73483e-97	1
AT5G39520	1.60466e-99	0.113681	0.025	0.001	4.09155e-95	1
AT5G63350	1.91969e-99	0.451002	0.152	0.055	4.89481e-95	1
AT5G52300	1.24371e-95	0.331927	0.097	0.026	3.17122e-91	1
AT2G28120	2.20823e-95	0.268152	0.086	0.021	5.63056e-91	1
AT1G62760	9.27606e-94	0.413322	0.091	0.024	2.36521e-89	1
AT5G53970	1.01239e-92	0.393552	0.163	0.064	2.5814e-88	1
AT3G21780	4.2572e-92	0.228047	0.075	0.017	1.0855e-87	1
AT4G16680	3.37867e-91	0.346783	0.108	0.033	8.61494e-87	1
AT4G39360	1.15671e-90	0.354102	0.116	0.038	2.94939e-86	1
AT1G20390	9.16643e-87	0.511933	0.119	0.041	2.33726e-82	1
AT2G41905	3.39143e-83	0.344547	0.101	0.031	8.64748e-79	1
AT1G80160	8.69819e-82	0.259801	0.06	0.013	2.21786e-77	1
AT3G21305	1.59087e-81	0.174498	0.036	0.004	4.0564e-77	1
AT4G36930	3.44068e-81	0.241458	0.091	0.027	8.77304e-77	1
AT5G16980	9.09308e-80	0.406035	0.108	0.036	2.31855e-75	1
AT1G47510	7.70871e-79	0.347118	0.073	0.019	1.96557e-74	1
AT5G64905	5.17643e-78	0.408347	0.112	0.039	1.31989e-73	1
AT5G54080	3.87165e-76	0.625859	0.192	0.092	9.87194e-72	1
AT2G41190	6.65157e-76	0.263606	0.06	0.014	1.69602e-71	1
AT1G08230	9.12904e-74	0.372654	0.137	0.055	2.32772e-69	1
AT2G02990	1.6375e-73	0.534788	0.136	0.054	4.17529e-69	1
AT3G15518	2.23989e-73	0.48397	0.169	0.075	5.71127e-69	1
AT1G60450	3.11895e-71	0.0561209	0.015	0	7.9527e-67	1
AT1G22400	1.21054e-70	0.619835	0.16	0.072	3.08663e-66	1
AT2G35820	9.69339e-68	0.180346	0.056	0.013	2.47162e-63	1
AT5G58650	1.20689e-67	0.487422	0.193	0.096	3.07733e-63	1
AT3G18530	1.87074e-67	0.121253	0.033	0.005	4.77001e-63	1
AT2G26560	4.85707e-67	0.379946	0.075	0.022	1.23846e-62	1
AT5G40860	4.33735e-66	0.0678316	0.017	0.001	1.10594e-61	1
AT5G52170	2.34376e-65	0.235262	0.054	0.013	5.97612e-61	1
AT5G48530	4.10073e-65	0.491094	0.187	0.092	1.0456e-60	1
AT3G13850	6.52961e-65	0.0725676	0.023	0.002	1.66492e-60	1
AT4G06410	9.54756e-65	0.238725	0.057	0.014	2.43444e-60	1
AT2G41340	1.03514e-64	0.144032	0.04	0.007	2.6394e-60	1
AT3G51000	1.04753e-63	0.298609	0.094	0.033	2.671e-59	1
AT1G21400	1.30137e-63	0.364096	0.17	0.08	3.31822e-59	1
AT1G30260	8.72853e-63	0.247804	0.07	0.021	2.2256e-58	1
AT2G42360	2.87679e-60	0.195706	0.055	0.014	7.33523e-56	1
AT2G03020	5.76334e-60	0.159366	0.043	0.009	1.46954e-55	1
AT5G15120	2.50325e-59	0.250884	0.076	0.024	6.3828e-55	1
AT1G05000	3.92927e-58	0.279191	0.083	0.029	1.00188e-53	1
AT3G14850	6.97595e-58	0.213526	0.073	0.023	1.77873e-53	1
AT3G55720	6.54695e-57	0.394292	0.105	0.041	1.66934e-52	1
AT5G56795	4.22187e-56	0.281433	0.062	0.018	1.07649e-51	1
AT2G44280	9.19979e-56	0.182986	0.062	0.018	2.34576e-51	1
AT2G04039	2.19242e-292	1.07851	0.313	0.073	5.59022e-288	2
AT1G35140	6.26526e-284	1.45341	0.297	0.069	1.59752e-279	2
AT1G07180	7.46485e-280	0.704844	0.199	0.031	1.90339e-275	2
AT1G64770	1.24028e-268	1.04297	0.329	0.085	3.16246e-264	2
AT4G31870	3.9019e-265	0.581278	0.176	0.025	9.94907e-261	2
AT2G29290	1.57762e-252	0.908298	0.276	0.063	4.02262e-248	2
AT3G10060	6.05578e-244	1.00836	0.3	0.077	1.5441e-239	2
AT4G27030	2.55721e-231	0.788854	0.238	0.051	6.52037e-227	2
AT1G14150	3.84704e-228	0.971278	0.298	0.079	9.80918e-224	2
AT4G39710	1.05431e-227	0.937475	0.289	0.075	2.68828e-223	2
AT5G21430	9.60447e-221	0.897173	0.292	0.077	2.44895e-216	2
AT2G21210	2.5063e-208	0.93834	0.245	0.06	6.39055e-204	2
AT3G56650	1.93294e-201	0.852242	0.279	0.077	4.92862e-197	2
AT3G47430	4.08132e-197	0.573893	0.193	0.039	1.04065e-192	2
AT4G00165	1.34534e-191	0.849835	0.291	0.083	3.43035e-187	2
AT1G32220	3.30939e-191	0.784001	0.259	0.069	8.43828e-187	2
AT5G42070	4.81907e-190	0.620311	0.207	0.046	1.22877e-185	2
AT1G51110	1.52374e-189	0.66071	0.232	0.057	3.88524e-185	2
AT4G13500	5.43799e-189	0.932458	0.312	0.098	1.38658e-184	2
AT1G12250	1.68989e-184	0.759952	0.245	0.065	4.30887e-180	2
AT2G36885	2.09269e-183	0.775	0.233	0.06	5.33595e-179	2
AT4G39970	3.51602e-182	0.850193	0.293	0.09	8.96514e-178	2
AT3G11090	6.93735e-182	0.390799	0.146	0.025	1.76889e-177	2
AT3G19480	1.1211e-179	0.492261	0.167	0.032	2.85857e-175	2
AT3G28220	1.98056e-178	0.414782	0.11	0.014	5.05003e-174	2
AT4G09350	1.8096e-177	0.44095	0.142	0.024	4.61411e-173	2
AT4G36530	2.15664e-176	0.839434	0.273	0.082	5.499e-172	2
AT5G57345	1.20898e-174	0.799761	0.283	0.086	3.08267e-170	2
AT5G55570	3.14474e-174	0.266114	0.087	0.009	8.01845e-170	2
AT4G16880	1.10375e-172	0.366499	0.103	0.013	2.81434e-168	2
AT2G32550	2.5606e-172	0.165424	0.06	0.004	6.52902e-168	2
AT2G29360	8.95727e-171	0.488305	0.173	0.036	2.28393e-166	2
AT5G45820	1.20942e-166	0.432037	0.128	0.021	3.08378e-162	2
AT5G17670	6.52605e-166	0.810798	0.281	0.088	1.66401e-161	2
AT5G48490	1.84836e-165	0.878652	0.249	0.072	4.71294e-161	2
AT3G15840	1.01182e-164	0.811947	0.285	0.09	2.57995e-160	2
AT4G18810	7.29749e-164	0.666333	0.248	0.071	1.86072e-159	2
AT1G50732	8.62726e-163	0.532958	0.176	0.039	2.19978e-158	2
AT1G57770	4.86407e-162	0.640867	0.2	0.049	1.24024e-157	2
AT4G01883	6.10719e-160	0.519999	0.186	0.044	1.55721e-155	2
AT2G40100	1.08168e-159	0.799527	0.226	0.062	2.75806e-155	2
AT5G18660	1.05755e-155	0.832942	0.263	0.081	2.69653e-151	2
AT1G55960	1.91736e-155	0.880662	0.294	0.098	4.88888e-151	2
AT5G62240	4.22598e-145	0.189816	0.053	0.004	1.07754e-140	2
AT3G44450	4.76397e-135	0.356425	0.119	0.022	1.21472e-130	2
AT2G46100	6.13227e-133	0.404732	0.143	0.031	1.56361e-128	2
AT5G24420	2.09777e-132	0.208252	0.075	0.009	5.34889e-128	2
AT5G42760	3.8126e-124	0.351141	0.115	0.022	9.72136e-120	2
AT2G34060	1.62469e-115	0.340701	0.103	0.019	4.14262e-111	2
AT1G72645	1.79349e-114	0.516669	0.155	0.04	4.57305e-110	2
AT2G36750	1.47293e-108	0.273553	0.071	0.01	3.75568e-104	2
AT1G16730	4.91328e-107	0.261706	0.072	0.01	1.25279e-102	2
AT5G19850	1.10196e-106	0.384786	0.138	0.034	2.80979e-102	2
AT2G29370	2.07096e-103	0.158897	0.046	0.004	5.28053e-99	2
AT2G29090	3.73439e-99	0.269125	0.068	0.01	9.52195e-95	2
AT5G50100	1.98383e-98	0.392377	0.139	0.037	5.05836e-94	2
AT1G66130	1.8267e-95	0.383907	0.122	0.03	4.65771e-91	2
AT1G78140	2.43171e-93	0.560371	0.218	0.081	6.20038e-89	2
AT2G08950	8.43479e-90	0.127791	0.032	0.002	2.1507e-85	2
AT5G20140	1.13679e-89	0.260993	0.102	0.023	2.89858e-85	2
AT4G04850	1.15191e-89	0.482016	0.164	0.052	2.93715e-85	2
AT1G07450	7.07971e-85	0.0868923	0.044	0.005	1.80518e-80	2
AT2G23840	1.23965e-78	0.188001	0.084	0.018	3.16085e-74	2
AT3G52740	4.93782e-77	0.253437	0.096	0.023	1.25904e-72	2
AT2G24395	1.9709e-76	0.36066	0.138	0.043	5.0254e-72	2
AT4G27820	1.57199e-75	0.293253	0.086	0.02	4.00827e-71	2
AT1G76570	4.87377e-68	0.261375	0.11	0.032	1.24271e-63	2
AT4G29590	5.55714e-68	0.196702	0.091	0.023	1.41696e-63	2
AT5G53200	6.68814e-68	0.111639	0.046	0.007	1.70534e-63	2
AT2G25605	1.26475e-65	0.202319	0.105	0.03	3.22486e-61	2
AT3G11110	2.7315e-63	0.0789325	0.029	0.003	6.96478e-59	2
AT3G09162	2.83276e-60	0.187866	0.057	0.011	7.22298e-56	2
AT2G41040	1.12343e-58	0.171384	0.066	0.015	2.86451e-54	2
AT5G53900	5.41197e-56	0.231856	0.069	0.016	1.37994e-51	2
AT5G46900	0	3.84644	0.601	0.069	0	4
AT4G12520	0	3.51816	0.547	0.043	0	4
AT1G76090	0	2.22008	0.453	0.087	0	4
AT4G30170	0	1.84511	0.231	0.017	0	4
AT4G22460	0	1.66944	0.258	0.012	0	4
AT1G76240	0	1.5324	0.325	0.042	0	4
AT2G02950	0	1.49215	0.262	0.04	0	4
AT4G12510	0	1.35148	0.16	0.013	0	4
AT1G11740	0	1.34204	0.261	0.042	0	4
AT3G09940	0	1.18618	0.203	0.022	0	4
AT3G05920	0	1.18419	0.24	0.028	0	4
AT1G12845	0	0.853891	0.164	0.016	0	4
AT5G03150	0	0.851382	0.189	0.02	0	4
AT3G05150	0	0.795952	0.173	0.014	0	4
AT1G78970	0	0.757609	0.177	0.02	0	4
AT5G58750	0	0.753462	0.127	0.009	0	4
AT1G29025	1.09708e-296	1.16027	0.203	0.029	2.79735e-292	4
AT1G75780	1.95695e-294	1.2727	0.257	0.046	4.98983e-290	4
AT5G23750	2.03353e-279	1.29512	0.32	0.074	5.18509e-275	4
AT4G10160	3.81015e-278	0.354572	0.062	0.001	9.71511e-274	4
AT1G20190	1.31922e-275	1.17603	0.34	0.081	3.36374e-271	4
AT4G21830	8.20337e-273	1.58487	0.292	0.063	2.0917e-268	4
AT5G23220	4.18053e-254	0.659662	0.156	0.019	1.06595e-249	4
AT1G77330	4.49984e-250	1.18179	0.347	0.091	1.14737e-245	4
AT5G25140	8.95141e-249	0.540724	0.11	0.009	2.28243e-244	4
AT1G15210	1.61618e-238	0.900867	0.184	0.029	4.12093e-234	4
AT3G24450	1.02111e-232	0.633159	0.12	0.012	2.60364e-228	4
AT2G47930	1.87516e-226	1.29465	0.299	0.079	4.78129e-222	4
AT1G52830	4.18399e-218	0.919577	0.195	0.035	1.06683e-213	4
AT5G18970	7.70477e-218	0.22277	0.165	0.025	1.96456e-213	4
AT5G02260	1.10499e-216	1.19475	0.243	0.054	2.81749e-212	4
AT1G22740	3.03188e-207	1.11587	0.297	0.081	7.7307e-203	4
AT3G25290	5.46849e-195	0.708971	0.18	0.033	1.39436e-190	4
AT5G12880	9.83672e-194	0.369225	0.088	0.008	2.50817e-189	4
AT3G48940	2.12952e-186	0.546809	0.103	0.011	5.42984e-182	4
AT5G07010	2.065e-182	0.746645	0.148	0.024	5.26533e-178	4
AT3G07010	2.21924e-182	1.13102	0.29	0.084	5.65862e-178	4
AT5G23210	1.71096e-177	0.937285	0.231	0.057	4.36261e-173	4
AT3G44860	1.47316e-174	1.31602	0.272	0.078	3.75627e-170	4
AT5G42250	4.1533e-173	0.663503	0.167	0.032	1.05901e-168	4
AT4G36110	1.56975e-171	0.837441	0.167	0.032	4.00254e-167	4
AT1G53830	8.32743e-171	0.773292	0.17	0.033	2.12333e-166	4
AT4G20362	1.38264e-169	0.743629	0.118	0.017	3.52546e-165	4
AT3G30580	6.76986e-169	0.307358	0.067	0.005	1.72618e-164	4
AT1G27670	1.85508e-168	0.940387	0.204	0.047	4.73009e-164	4
AT2G14960	1.04859e-165	0.434105	0.059	0.004	2.67369e-161	4
AT1G10550	3.52997e-162	0.675241	0.114	0.016	9.00071e-158	4
AT2G21880	9.11906e-161	0.745202	0.18	0.039	2.32518e-156	4
AT4G25780	1.02367e-159	0.83196	0.202	0.048	2.61016e-155	4
AT5G18030	1.03356e-153	0.759321	0.121	0.019	2.63537e-149	4
AT1G20520	1.9325e-150	0.206071	0.041	0.002	4.9275e-146	4
AT3G50660	1.81471e-148	0.982005	0.221	0.06	4.62715e-144	4
AT2G18969	3.93695e-134	0.655257	0.14	0.028	1.00384e-129	4
AT2G11810	6.55766e-134	0.197249	0.031	0.001	1.67207e-129	4
AT4G21840	9.61404e-130	0.439691	0.074	0.008	2.45139e-125	4
AT1G09350	1.37489e-129	0.298666	0.057	0.005	3.50571e-125	4
AT4G28900	8.34909e-127	0.175758	0.036	0.002	2.12885e-122	4
AT5G28020	3.73379e-124	0.631772	0.173	0.043	9.52041e-120	4
AT5G44920	2.5725e-120	0.548875	0.111	0.02	6.55937e-116	4
AT3G58710	2.96777e-120	0.608463	0.162	0.04	7.56721e-116	4
AT1G30700	2.17816e-113	0.908566	0.215	0.067	5.55387e-109	4
AT4G21200	1.31833e-109	0.215926	0.041	0.003	3.36148e-105	4
AT5G38550	6.89481e-108	0.140197	0.032	0.001	1.75804e-103	4
AT1G28130	9.45007e-108	0.642921	0.185	0.054	2.40958e-103	4
AT2G18010	3.55132e-105	0.191483	0.039	0.003	9.05515e-101	4
AT1G14280	6.76084e-102	0.632647	0.161	0.045	1.72388e-97	4
AT3G60140	7.39723e-101	0.881037	0.126	0.029	1.88615e-96	4
AT4G38825	1.35379e-97	0.390071	0.075	0.011	3.45189e-93	4
AT1G48100	2.99845e-97	0.665499	0.091	0.017	7.64546e-93	4
AT4G24275	7.99209e-97	0.677525	0.184	0.058	2.03782e-92	4
AT5G47240	8.05943e-97	0.35336	0.099	0.02	2.05499e-92	4
AT4G28040	1.58246e-93	0.419958	0.08	0.013	4.03496e-89	4
AT3G19010	4.49923e-91	0.797359	0.235	0.09	1.14721e-86	4
AT1G19450	5.7797e-91	0.813504	0.212	0.077	1.47371e-86	4
AT5G66260	1.86942e-88	0.224915	0.029	0.002	4.76664e-84	4
AT3G26300	9.35529e-84	0.534273	0.161	0.05	2.38541e-79	4
AT1G68330	2.31353e-83	0.368696	0.087	0.017	5.89904e-79	4
AT2G22930	6.65888e-83	0.152725	0.024	0.001	1.69788e-78	4
AT3G02170	2.65806e-80	0.758012	0.213	0.083	6.77752e-76	4
AT5G06930	3.4024e-78	0.286106	0.073	0.013	8.67543e-74	4
AT5G37950	1.929e-74	0.136449	0.03	0.002	4.91857e-70	4
AT3G23800	3.4043e-74	0.180142	0.029	0.002	8.68027e-70	4
AT5G39860	1.07169e-73	0.268079	0.048	0.006	2.73258e-69	4
AT1G79720	3.87429e-71	0.403362	0.089	0.021	9.87867e-67	4
AT5G14360	3.28556e-70	0.326844	0.076	0.016	8.37751e-66	4
AT1G34760	4.1748e-66	0.459457	0.116	0.034	1.06449e-61	4
AT4G10390	2.81269e-62	0.251917	0.062	0.012	7.17179e-58	4
AT5G64330	1.23311e-61	0.5415	0.171	0.066	3.14418e-57	4
AT4G14560	7.57719e-61	0.53748	0.157	0.058	1.93203e-56	4
AT5G07820	4.24138e-59	0.259202	0.068	0.015	1.08147e-54	4
AT4G14365	7.37767e-57	0.538658	0.118	0.038	1.88116e-52	4
AT1G76960	5.89106e-56	0.152826	0.046	0.007	1.5021e-51	4
AT5G36910	0	3.41616	0.407	0.024	0	5
AT2G27385	0	2.90724	0.608	0.086	0	5
AT4G04840	0	2.86398	0.445	0.084	0	5
AT4G37800	0	2.85443	0.54	0.04	0	5
AT1G52100	0	2.7036	0.457	0.049	0	5
AT5G13930	0	2.25522	0.28	0.034	0	5
AT5G55620	0	2.04902	0.39	0.02	0	5
AT5G65730	0	2.0145	0.373	0.012	0	5
AT1G54010	0	1.79326	0.383	0.073	0	5
AT2G15050	0	1.67661	0.397	0.047	0	5
AT1G17200	0	1.63309	0.468	0.065	0	5
AT3G20370	0	1.52715	0.299	0.04	0	5
AT4G39330	0	1.43881	0.44	0.09	0	5
AT1G29660	0	1.36712	0.298	0.027	0	5
AT4G36220	0	1.35017	0.298	0.033	0	5
AT3G04290	0	1.25665	0.201	0.021	0	5
AT4G21750	0	1.24314	0.373	0.065	0	5
AT2G15090	0	1.23965	0.265	0.024	0	5
AT5G14410	0	1.15981	0.337	0.059	0	5
AT1G15260	0	1.12697	0.249	0.009	0	5
AT3G44970	0	1.04771	0.212	0.01	0	5
AT1G30530	0	1.03361	0.214	0.011	0	5
AT4G04890	0	0.989492	0.303	0.052	0	5
AT1G66100	0	0.950174	0.109	0.004	0	5
AT1G24020	0	0.879006	0.152	0.009	0	5
AT4G15620	0	0.823602	0.143	0.011	0	5
AT1G51805	0	0.774297	0.209	0.019	0	5
AT5G08150	0	0.739884	0.139	0.007	0	5
AT3G20395	0	0.713191	0.143	0.007	0	5
AT3G48720	0	0.710322	0.146	0.004	0	5
AT1G23480	0	0.682629	0.176	0.015	0	5
AT1G18810	0	0.668673	0.135	0.005	0	5
AT5G15310	0	0.662408	0.188	0.016	0	5
AT4G28780	0	0.655397	0.139	0.006	0	5
AT1G19670	0	0.65007	0.149	0.01	0	5
AT2G30424	0	0.581331	0.124	0.004	0	5
AT5G57760	0	0.569024	0.128	0.009	0	5
AT4G18220	0	0.43845	0.109	0.002	0	5
AT1G77210	0	0.414019	0.109	0.004	0	5
AT4G22690	9.1675e-300	1.48495	0.377	0.091	2.33753e-295	5
AT2G30010	3.26e-295	0.984835	0.296	0.057	8.31236e-291	5
AT1G78820	6.35166e-295	0.8707	0.274	0.048	1.61955e-290	5
AT2G25735	9.3384e-294	1.24743	0.297	0.058	2.38111e-289	5
AT1G45201	8.99883e-293	1.86224	0.195	0.025	2.29452e-288	5
AT3G47295	5.53052e-288	1.08435	0.363	0.084	1.41017e-283	5
AT5G01240	4.91197e-286	0.723321	0.221	0.033	1.25245e-281	5
AT1G21326	9.88283e-283	0.610661	0.127	0.01	2.51992e-278	5
AT2G44230	3.03947e-276	0.728829	0.197	0.027	7.75004e-272	5
AT5G10150	1.72838e-261	0.630052	0.171	0.021	4.40702e-257	5
AT4G00950	7.58238e-256	0.463309	0.106	0.008	1.93336e-251	5
AT2G45970	1.08723e-252	0.685797	0.184	0.026	2.77223e-248	5
AT1G32780	5.66042e-245	0.201543	0.059	0.002	1.44329e-240	5
AT1G78460	2.85395e-243	0.912885	0.183	0.026	7.27699e-239	5
AT3G01860	4.54995e-242	0.49136	0.131	0.013	1.16015e-237	5
AT5G01740	9.1677e-237	0.714761	0.122	0.012	2.33758e-232	5
AT4G13840	2.02642e-226	0.654928	0.113	0.01	5.16696e-222	5
AT5G08640	3.81263e-226	0.793399	0.122	0.012	9.72143e-222	5
AT1G49430	2.44433e-225	0.564326	0.176	0.026	6.23255e-221	5
AT4G36250	1.00027e-219	0.904864	0.289	0.068	2.55049e-215	5
AT4G18205	5.03585e-219	0.515047	0.143	0.018	1.28404e-214	5
AT1G04040	1.59748e-216	1.09077	0.321	0.082	4.07327e-212	5
AT4G21870	1.00225e-207	1.34328	0.339	0.099	2.55553e-203	5
AT1G69900	7.52202e-205	0.893364	0.18	0.03	1.91796e-200	5
AT1G22890	6.81118e-203	0.862871	0.24	0.051	1.73671e-198	5
AT5G61270	6.68116e-200	0.478653	0.117	0.013	1.70356e-195	5
AT4G02850	1.72842e-199	0.400617	0.087	0.007	4.40712e-195	5
AT4G18670	6.63221e-199	0.740154	0.224	0.046	1.69108e-194	5
AT3G61550	3.2381e-197	0.681885	0.227	0.047	8.2565e-193	5
AT3G29030	6.23013e-197	0.568729	0.128	0.016	1.58856e-192	5
AT5G01075	1.33476e-195	0.59466	0.194	0.036	3.40337e-191	5
AT1G01430	3.72711e-195	0.790249	0.298	0.078	9.5034e-191	5
AT5G49760	1.09934e-192	0.726608	0.241	0.054	2.8031e-188	5
AT3G55120	1.36437e-192	0.687342	0.162	0.025	3.47887e-188	5
AT1G16390	6.39525e-192	0.431622	0.076	0.005	1.63066e-187	5
AT5G01790	2.5165e-189	0.477061	0.124	0.015	6.41656e-185	5
AT2G41990	4.08823e-188	0.327185	0.07	0.004	1.04242e-183	5
AT2G28470	4.50125e-187	0.637654	0.2	0.04	1.14773e-182	5
AT2G01420	9.39211e-187	0.549078	0.19	0.035	2.3948e-182	5
AT2G26975	1.23002e-183	0.774623	0.291	0.079	3.1363e-179	5
AT1G17140	2.34601e-183	0.656931	0.201	0.041	5.98185e-179	5
AT1G17840	1.97928e-181	0.697449	0.336	0.096	5.04678e-177	5
AT3G21690	3.27526e-180	0.777286	0.263	0.068	8.35125e-176	5
AT5G28630	9.77145e-178	1.10834	0.185	0.036	2.49152e-173	5
AT5G64770	4.37248e-176	0.852082	0.195	0.039	1.11489e-171	5
AT1G01610	1.01977e-175	0.646458	0.238	0.056	2.60022e-171	5
AT2G26910	1.88392e-174	0.856612	0.301	0.087	4.80363e-170	5
AT5G04530	2.51785e-174	0.891445	0.281	0.075	6.42002e-170	5
AT5G61590	2.96247e-173	0.846639	0.286	0.081	7.55372e-169	5
AT4G24510	1.60716e-172	0.666801	0.307	0.085	4.09795e-168	5
AT4G17870	2.98063e-172	0.964293	0.3	0.089	7.6e-168	5
AT5G05270	4.3656e-172	0.808316	0.181	0.035	1.11314e-167	5
AT1G55260	8.50751e-172	0.791535	0.33	0.096	2.16925e-167	5
AT4G24780	3.29837e-171	0.55705	0.173	0.032	8.41019e-167	5
AT2G29340	3.7251e-170	0.855598	0.24	0.06	9.49826e-166	5
AT5G60400	7.11491e-170	0.658013	0.212	0.047	1.81416e-165	5
AT1G68780	7.56527e-169	0.273843	0.069	0.005	1.92899e-164	5
AT1G01630	1.28544e-168	0.754584	0.279	0.077	3.27762e-164	5
AT1G13110	2.94493e-168	0.585286	0.224	0.051	7.50899e-164	5
AT4G00400	6.60288e-168	0.646706	0.283	0.076	1.6836e-163	5
AT5G03120	1.66624e-166	0.955514	0.25	0.064	4.24857e-162	5
AT3G50560	9.1122e-166	1.0634	0.246	0.064	2.32343e-161	5
AT3G15820	7.54452e-164	0.762739	0.208	0.048	1.9237e-159	5
AT2G37030	5.81717e-161	0.245119	0.046	0.002	1.48326e-156	5
AT1G65060	3.11433e-158	0.29547	0.065	0.005	7.94093e-154	5
AT1G72970	1.69859e-155	0.574115	0.171	0.034	4.33107e-151	5
AT1G26210	1.30201e-154	0.246821	0.072	0.006	3.31985e-150	5
AT5G40380	1.59624e-154	0.306557	0.071	0.006	4.07009e-150	5
AT5G10250	5.5269e-152	0.0762967	0.025	0	1.40925e-147	5
AT2G18300	1.19842e-150	0.779209	0.264	0.077	3.05573e-146	5
AT1G34640	8.89703e-148	0.376859	0.126	0.02	2.26856e-143	5
AT2G16380	1.30085e-146	0.242563	0.07	0.006	3.3169e-142	5
AT1G76520	1.38889e-139	0.396474	0.113	0.017	3.54139e-135	5
AT1G75710	3.95815e-139	0.344056	0.106	0.015	1.00925e-134	5
AT1G73830	3.37844e-138	0.516086	0.147	0.028	8.61436e-134	5
AT1G57980	1.01541e-134	0.22534	0.062	0.005	2.5891e-130	5
AT3G62110	4.04292e-133	0.411304	0.154	0.032	1.03086e-128	5
AT5G54630	1.87487e-130	0.389216	0.143	0.028	4.78055e-126	5
AT3G46540	2.66164e-128	0.331545	0.107	0.017	6.78664e-124	5
AT3G50480	2.76743e-128	0.593889	0.18	0.043	7.0564e-124	5
AT4G04750	4.02799e-126	0.143469	0.042	0.002	1.02706e-121	5
AT4G23990	3.10222e-123	0.19749	0.044	0.002	7.91005e-119	5
AT2G03760	1.82701e-121	0.79601	0.205	0.056	4.65851e-117	5
AT5G41070	7.13609e-117	0.307646	0.081	0.011	1.81956e-112	5
AT4G18197	2.98913e-116	0.303152	0.109	0.019	7.62169e-112	5
AT5G11160	8.36811e-116	0.361309	0.096	0.015	2.1337e-111	5
AT5G41761	9.61605e-116	0.160997	0.029	0.001	2.4519e-111	5
AT1G04280	1.45512e-113	0.539418	0.206	0.059	3.71026e-109	5
AT4G37540	5.37287e-111	0.705297	0.226	0.071	1.36997e-106	5
AT1G33610	1.4002e-109	0.540626	0.158	0.039	3.57024e-105	5
AT2G20950	2.93891e-106	0.418634	0.144	0.034	7.49364e-102	5
AT1G22570	1.87438e-104	0.282914	0.083	0.012	4.77928e-100	5
AT4G30610	4.90012e-103	0.326163	0.117	0.024	1.24943e-98	5
AT3G50570	7.50675e-103	0.209837	0.05	0.004	1.91407e-98	5
AT4G00970	1.6105e-100	0.102283	0.029	0.001	4.10646e-96	5
AT2G31380	2.37766e-98	0.623763	0.196	0.061	6.06255e-94	5
AT2G31070	3.02978e-97	0.330693	0.079	0.012	7.72532e-93	5
AT3G26280	4.4504e-97	0.138184	0.035	0.002	1.13476e-92	5
AT1G77200	1.81093e-95	0.164164	0.045	0.004	4.61751e-91	5
AT3G51150	4.66678e-94	0.359766	0.119	0.026	1.18994e-89	5
AT5G49330	1.67168e-93	0.108933	0.029	0.001	4.26246e-89	5
AT5G45960	2.70856e-92	0.161259	0.036	0.002	6.90629e-88	5
AT4G33000	3.40437e-91	0.315329	0.089	0.016	8.68047e-87	5
AT2G17880	9.35701e-89	0.574785	0.203	0.068	2.38585e-84	5
AT1G08630	1.47848e-85	1.05441	0.176	0.056	3.76983e-81	5
AT1G12460	1.83083e-85	0.229773	0.07	0.011	4.66824e-81	5
AT3G25670	2.06404e-83	0.0928868	0.031	0.002	5.26289e-79	5
AT3G05160	2.24925e-83	0.259966	0.093	0.019	5.73514e-79	5
AT4G10770	1.37965e-80	0.295413	0.098	0.021	3.51784e-76	5
AT2G01505	1.53969e-78	0.114521	0.033	0.002	3.9259e-74	5
AT2G40330	3.50075e-76	0.256821	0.066	0.011	8.92621e-72	5
AT5G48880	2.89501e-74	0.343393	0.072	0.013	7.38171e-70	5
AT5G26920	2.42732e-73	0.227015	0.071	0.013	6.18918e-69	5
AT3G59310	4.81885e-73	0.207083	0.071	0.013	1.22871e-68	5
AT2G23690	1.88076e-72	0.50062	0.134	0.039	4.79557e-68	5
AT5G53500	3.44614e-72	0.358565	0.131	0.037	8.78697e-68	5
AT3G00800	4.39095e-72	0.39279	0.117	0.031	1.11961e-67	5
AT3G54690	2.67218e-69	0.443003	0.186	0.068	6.81352e-65	5
AT1G11330	3.229e-69	0.150719	0.051	0.007	8.23331e-65	5
AT1G02640	1.48136e-68	0.52586	0.169	0.059	3.77716e-64	5
AT4G02420	7.85941e-67	0.099139	0.027	0.002	2.00399e-62	5
AT4G22560	1.83278e-66	0.0774273	0.02	0.001	4.67323e-62	5
AT3G21950	3.97346e-66	0.124515	0.024	0.001	1.01315e-61	5
AT1G13250	5.98948e-66	0.183689	0.064	0.012	1.5272e-61	5
AT3G43850	9.40217e-65	0.342159	0.087	0.02	2.39736e-60	5
AT1G68870	2.47733e-63	0.0752011	0.024	0.002	6.31671e-59	5
AT1G17345	3.14147e-63	0.0909358	0.028	0.002	8.01013e-59	5
AT2G01340	4.01841e-62	0.317159	0.128	0.04	1.02461e-57	5
AT3G15030	1.13221e-61	0.201704	0.06	0.011	2.88691e-57	5
AT4G27300	1.72421e-61	0.18841	0.057	0.01	4.39638e-57	5
AT5G55230	2.32999e-61	0.423253	0.174	0.066	5.94102e-57	5
AT3G62630	4.47426e-61	0.348649	0.103	0.028	1.14085e-56	5
AT3G51080	2.00282e-60	0.166275	0.061	0.011	5.10679e-56	5
AT1G21060	3.3998e-59	0.154148	0.048	0.007	8.66881e-55	5
AT5G54720	3.59596e-59	0.232238	0.06	0.011	9.16897e-55	5
AT2G03530	3.61845e-59	0.071435	0.029	0.003	9.22631e-55	5
AT4G37290	5.32696e-59	0.0755664	0.031	0.003	1.35827e-54	5
AT1G21270	5.43349e-59	0.110372	0.027	0.002	1.38543e-54	5
AT5G27360	2.51312e-58	0.221537	0.067	0.014	6.40796e-54	5
AT1G64400	4.11623e-58	0.171864	0.038	0.005	1.04956e-53	5
AT2G17230	1.56727e-56	0.377712	0.115	0.035	3.99623e-52	5
AT1G14840	4.20127e-56	0.289749	0.097	0.027	1.07124e-51	5
AT1G68400	1.97478e-55	0.262501	0.083	0.021	5.0353e-51	5
AT3G13690	3.65357e-55	0.256574	0.097	0.027	9.31587e-51	5
AT2G32010	3.70504e-55	0.191356	0.059	0.011	9.44712e-51	5
AT4G30460	0	2.19502	0.333	0.048	0	6
AT3G55970	0	2.19313	0.457	0.048	0	6
AT3G28600	0	1.93394	0.521	0.083	0	6
AT4G12410	0	1.49976	0.472	0.091	0	6
AT4G37730	0	1.49744	0.483	0.069	0	6
AT3G16330	0	1.48458	0.42	0.087	0	6
AT1G80520	0	1.47814	0.325	0.043	0	6
AT4G21440	0	1.26985	0.427	0.096	0	6
AT1G07430	0	1.22896	0.416	0.073	0	6
AT5G65870	0	1.18849	0.363	0.07	0	6
AT3G18560	0	1.17695	0.251	0.037	0	6
AT2G30400	0	1.14635	0.377	0.056	0	6
AT5G13880	0	1.00879	0.24	0.028	0	6
AT3G06490	0	0.866862	0.229	0.029	0	6
AT3G26080	0	0.851467	0.354	0.062	0	6
AT2G16700	0	0.779816	0.373	0.068	0	6
AT5G01340	0	0.777116	0.373	0.067	0	6
AT4G35190	0	0.504077	0.128	0.006	0	6
AT5G46590	8.41068e-302	1.2411	0.251	0.038	2.14456e-297	6
AT1G61660	4.11207e-296	1.02982	0.325	0.063	1.04849e-291	6
AT4G27560	7.23929e-295	0.604215	0.211	0.027	1.84588e-290	6
AT4G15120	9.07367e-290	0.976255	0.355	0.076	2.3136e-285	6
AT1G59740	1.60272e-279	0.825389	0.199	0.026	4.08661e-275	6
AT3G05640	1.66005e-278	0.604001	0.241	0.037	4.23279e-274	6
AT5G60760	2.13882e-272	0.514734	0.232	0.035	5.45356e-268	6
AT1G08050	3.46232e-269	0.681528	0.316	0.064	8.82823e-265	6
AT5G13330	1.95367e-260	0.958965	0.324	0.071	4.98146e-256	6
AT2G34140	7.64543e-259	0.780019	0.227	0.035	1.94943e-254	6
AT5G67350	2.25635e-248	0.605839	0.315	0.068	5.75324e-244	6
AT3G56620	3.19102e-246	1.02649	0.193	0.027	8.13646e-242	6
AT3G22910	1.20554e-241	1.02196	0.304	0.065	3.07389e-237	6
AT5G03890	3.73435e-239	0.515719	0.155	0.018	9.52184e-235	6
AT3G63380	8.20311e-238	1.21657	0.275	0.056	2.09163e-233	6
AT3G43250	2.23377e-233	0.734498	0.202	0.031	5.69567e-229	6
AT1G58340	1.48636e-232	1.07313	0.277	0.057	3.78993e-228	6
AT5G24800	7.29281e-232	1.18789	0.276	0.057	1.85952e-227	6
AT1G64060	6.63567e-230	0.761214	0.35	0.086	1.69196e-225	6
AT2G36270	9.28728e-228	0.482907	0.288	0.062	2.36807e-223	6
AT5G17760	3.54705e-226	1.09553	0.317	0.075	9.04426e-222	6
AT4G24060	6.66277e-221	0.532733	0.301	0.067	1.69887e-216	6
AT1G60730	1.11477e-211	0.762591	0.27	0.058	2.84243e-207	6
AT3G17860	1.28138e-211	0.615625	0.339	0.088	3.26726e-207	6
AT4G33985	1.82944e-210	0.601568	0.308	0.074	4.66471e-206	6
AT3G15670	1.75048e-206	0.913731	0.19	0.031	4.46337e-202	6
AT2G22850	3.17954e-205	0.587862	0.25	0.052	8.10719e-201	6
AT3G50440	1.08555e-199	0.832624	0.24	0.05	2.76794e-195	6
AT5G52570	2.548e-195	0.520043	0.317	0.082	6.49688e-191	6
AT2G18193	4.5495e-195	0.954147	0.326	0.086	1.16003e-190	6
AT5G13750	6.3212e-193	0.620376	0.262	0.059	1.61178e-188	6
AT1G12420	6.55057e-191	0.501292	0.274	0.064	1.67026e-186	6
AT2G39420	1.38831e-190	0.534062	0.294	0.072	3.5399e-186	6
AT2G41230	1.30951e-188	0.662655	0.179	0.03	3.33898e-184	6
AT1G78050	4.09515e-187	0.459269	0.258	0.059	1.04418e-182	6
AT5G46730	5.97241e-184	0.877885	0.317	0.084	1.52285e-179	6
AT5G13700	1.05837e-181	0.520544	0.248	0.056	2.69864e-177	6
AT1G76590	1.1028e-181	0.556309	0.301	0.078	2.81191e-177	6
AT4G35550	4.16753e-180	0.438596	0.275	0.067	1.06264e-175	6
AT4G29080	9.45666e-180	0.421086	0.164	0.026	2.41126e-175	6
AT2G37760	6.07365e-179	0.551977	0.284	0.072	1.54866e-174	6
AT3G49570	3.97352e-177	1.05625	0.29	0.076	1.01317e-172	6
AT5G49690	2.53736e-173	0.550415	0.28	0.071	6.46975e-169	6
AT4G19460	3.33568e-172	0.330207	0.083	0.007	8.50533e-168	6
AT2G38250	3.21599e-171	0.452878	0.257	0.061	8.20013e-167	6
AT1G20140	7.29738e-170	0.566064	0.289	0.076	1.86069e-165	6
AT5G24580	5.66704e-166	0.538016	0.268	0.067	1.44498e-161	6
AT4G18170	4.46565e-165	0.758776	0.327	0.096	1.13865e-160	6
AT2G34190	1.95923e-164	0.321364	0.134	0.019	4.99565e-160	6
AT1G73880	3.49078e-164	0.353927	0.176	0.033	8.90078e-160	6
AT1G68290	4.93279e-164	0.736173	0.171	0.031	1.25776e-159	6
AT1G30320	2.5318e-162	0.553983	0.317	0.092	6.45559e-158	6
AT2G28510	1.67543e-161	0.441855	0.241	0.057	4.27202e-157	6
AT1G69580	5.88221e-161	0.553446	0.211	0.046	1.49985e-156	6
AT3G11580	7.87623e-161	0.623068	0.217	0.049	2.00828e-156	6
AT3G54950	1.14552e-159	0.521572	0.275	0.073	2.92084e-155	6
AT5G17210	3.5966e-151	0.323575	0.186	0.038	9.1706e-147	6
AT2G41800	2.67954e-149	0.384893	0.128	0.019	6.8323e-145	6
AT1G51355	2.94247e-146	0.204839	0.077	0.007	7.5027e-142	6
AT5G13790	8.80855e-145	0.219685	0.121	0.018	2.246e-140	6
AT5G57910	1.44264e-142	0.448606	0.264	0.074	3.67843e-138	6
AT3G09032	1.59847e-142	0.351779	0.177	0.037	4.07577e-138	6
AT5G40460	1.36599e-141	0.466239	0.277	0.08	3.48299e-137	6
AT5G60800	1.19451e-139	0.396773	0.176	0.037	3.04575e-135	6
AT5G13820	1.39607e-139	0.297556	0.165	0.033	3.55969e-135	6
AT4G31860	1.51541e-136	0.417756	0.303	0.095	3.864e-132	6
AT2G38010	6.92802e-135	0.487806	0.206	0.05	1.76651e-130	6
AT4G00440	1.47558e-132	0.390079	0.206	0.051	3.76244e-128	6
AT2G36780	8.08363e-132	0.607638	0.149	0.029	2.06116e-127	6
AT1G77120	2.66457e-131	0.44662	0.148	0.028	6.79412e-127	6
AT1G21790	1.29427e-130	0.336159	0.189	0.044	3.30012e-126	6
AT1G70640	1.31789e-130	0.44765	0.119	0.019	3.36034e-126	6
AT1G23090	1.69321e-130	0.42816	0.159	0.032	4.31734e-126	6
AT5G58730	1.45051e-128	0.363297	0.267	0.079	3.69851e-124	6
AT4G06746	6.96633e-124	0.686292	0.174	0.04	1.77628e-119	6
AT1G51090	2.72032e-121	0.553204	0.183	0.044	6.93626e-117	6
AT4G22530	2.38442e-118	0.344247	0.195	0.05	6.0798e-114	6
AT5G67190	3.10268e-118	0.358293	0.261	0.081	7.91121e-114	6
AT5G16960	1.0373e-117	0.500253	0.21	0.056	2.64491e-113	6
AT4G28150	2.97455e-116	0.229498	0.116	0.02	7.58452e-112	6
AT1G10160	2.95824e-111	0.439096	0.158	0.037	7.54291e-107	6
AT3G49540	3.9088e-107	0.271202	0.092	0.014	9.96665e-103	6
AT5G24600	5.15248e-106	0.321542	0.102	0.017	1.31378e-101	6
AT4G00940	9.55496e-106	0.336734	0.107	0.019	2.43632e-101	6
AT5G41610	1.56351e-105	0.207066	0.072	0.009	3.98663e-101	6
AT2G18170	1.519e-102	0.317161	0.197	0.056	3.87315e-98	6
AT3G50890	3.34871e-102	0.269452	0.157	0.038	8.53853e-98	6
AT1G72680	1.235e-101	0.350642	0.197	0.056	3.149e-97	6
AT3G57760	2.80707e-100	0.30845	0.184	0.051	7.15746e-96	6
AT5G57510	4.07152e-100	0.318629	0.157	0.038	1.03816e-95	6
AT5G53420	2.59887e-99	0.429943	0.146	0.034	6.62661e-95	6
AT5G64080	1.95363e-98	0.247832	0.141	0.032	4.98136e-94	6
AT5G53830	5.77604e-98	0.457194	0.188	0.053	1.47277e-93	6
AT3G13080	3.13896e-97	0.496623	0.201	0.059	8.00373e-93	6
AT1G52565	1.43932e-94	0.416145	0.152	0.038	3.66998e-90	6
AT4G17610	2.0787e-94	0.153353	0.102	0.019	5.30028e-90	6
AT5G13070	1.79562e-93	0.337476	0.262	0.092	4.57848e-89	6
AT2G01610	8.23519e-92	0.362476	0.094	0.017	2.09981e-87	6
AT5G44710	8.70181e-91	0.223621	0.174	0.049	2.21879e-86	6
AT2G02010	1.1964e-90	0.669854	0.197	0.06	3.05058e-86	6
AT2G18480	4.64179e-90	0.10185	0.015	0	1.18356e-85	6
AT1G06210	1.16291e-89	0.239689	0.242	0.083	2.96519e-85	6
AT1G02460	1.67832e-89	0.150403	0.035	0.002	4.27939e-85	6
AT1G04753	4.94183e-88	0.240349	0.088	0.015	1.26007e-83	6
AT5G43570	3.88913e-87	0.164172	0.04	0.003	9.91651e-83	6
AT5G23350	3.97466e-87	0.178279	0.069	0.01	1.01346e-82	6
AT1G11925	4.58158e-87	0.461864	0.042	0.003	1.16821e-82	6
AT5G13740	7.37696e-87	0.34374	0.188	0.057	1.88098e-82	6
AT2G02230	5.48237e-86	0.577598	0.224	0.076	1.3979e-81	6
AT5G59340	1.08859e-82	0.264931	0.102	0.021	2.77569e-78	6
AT3G05050	6.12896e-82	0.309292	0.188	0.059	1.56276e-77	6
AT1G03730	5.62106e-76	0.283497	0.223	0.08	1.43326e-71	6
AT2G29530	6.68603e-75	0.224903	0.246	0.093	1.7048e-70	6
AT3G11330	2.28806e-73	0.180218	0.153	0.045	5.8341e-69	6
AT5G38560	6.20458e-72	0.253611	0.191	0.065	1.58204e-67	6
AT3G09900	6.92571e-72	0.282576	0.19	0.064	1.76592e-67	6
AT5G64230	1.15502e-70	0.212652	0.153	0.046	2.94506e-66	6
AT4G33160	1.49776e-70	0.160564	0.093	0.02	3.819e-66	6
AT3G10870	2.93601e-70	0.0617396	0.036	0.003	7.48624e-66	6
AT1G19540	2.77858e-69	0.311963	0.187	0.064	7.08482e-65	6
AT2G38340	1.54599e-68	0.178576	0.102	0.024	3.94196e-64	6
AT5G13870	3.93058e-68	0.123985	0.073	0.014	1.00222e-63	6
AT2G18350	1.86656e-67	0.206342	0.096	0.022	4.75936e-63	6
AT4G17650	2.20091e-66	0.160147	0.159	0.051	5.61189e-62	6
AT2G04795	3.51853e-66	0.202425	0.095	0.022	8.97155e-62	6
AT1G63030	1.15062e-64	0.197422	0.062	0.01	2.93384e-60	6
AT4G22970	7.9099e-64	0.178731	0.077	0.016	2.01687e-59	6
AT4G18020	1.0493e-63	0.213135	0.16	0.053	2.67552e-59	6
AT5G57300	5.63746e-63	0.166813	0.141	0.043	1.43744e-58	6
AT5G24660	5.65195e-63	0.658967	0.167	0.058	1.44113e-58	6
AT1G61730	7.41883e-63	0.25884	0.209	0.08	1.89165e-58	6
AT3G19910	1.06243e-62	0.222429	0.234	0.095	2.70899e-58	6
AT2G27490	6.6301e-62	0.177628	0.16	0.054	1.69054e-57	6
AT2G25910	8.69695e-62	0.193063	0.197	0.073	2.21755e-57	6
AT5G54650	2.37227e-61	0.249909	0.13	0.039	6.04882e-57	6
AT3G06620	1.32751e-60	0.187518	0.135	0.041	3.38488e-56	6
AT3G03950	2.05258e-60	0.187457	0.183	0.066	5.23368e-56	6
ATMG00660	8.27688e-60	0.298762	0.197	0.075	2.11044e-55	6
AT1G79530	2.95127e-59	0.222124	0.163	0.056	7.52514e-55	6
AT4G21680	2.48589e-58	0.178786	0.05	0.008	6.33852e-54	6
AT4G04620	1.00451e-57	0.19365	0.237	0.099	2.56129e-53	6
AT4G26910	1.99079e-57	0.171352	0.209	0.082	5.07611e-53	6
AT4G22380	2.3e-57	0.141952	0.19	0.072	5.86455e-53	6
AT1G22830	5.0237e-56	0.153596	0.073	0.016	1.28094e-51	6
AT3G53750	8.1408e-56	0.241832	0.184	0.07	2.07574e-51	6
AT2G37770	1.35287e-55	0.351115	0.074	0.016	3.44954e-51	6
AT3G48740	0	4.78845	0.511	0.045	0	7
AT4G11320	0	4.06728	0.483	0.06	0	7
AT4G08300	0	3.90426	0.683	0.017	0	7
AT5G23660	0	3.75929	0.494	0.027	0	7
AT1G44800	0	3.6825	0.747	0.056	0	7
AT4G11210	0	3.44671	0.547	0.024	0	7
AT5G53190	0	3.41333	0.61	0.012	0	7
AT4G34600	0	3.08975	0.694	0.042	0	7
AT1G48750	0	3.0339	0.527	0.032	0	7
AT4G04830	0	3.03318	0.577	0.027	0	7
AT1G27030	0	2.96627	0.573	0.055	0	7
AT4G08290	0	2.93867	0.543	0.03	0	7
AT2G40900	0	2.88281	0.62	0.04	0	7
AT2G22330	0	2.85181	0.34	0.031	0	7
AT5G07322	0	2.62868	0.51	0.032	0	7
AT4G37410	0	2.54339	0.399	0.047	0	7
AT1G74458	0	2.51745	0.512	0.024	0	7
AT5G59090	0	2.41183	0.283	0.031	0	7
AT4G33550	0	2.37321	0.354	0.05	0	7
AT5G57685	0	2.32849	0.601	0.09	0	7
AT1G18880	0	2.26584	0.525	0.032	0	7
AT1G60989	0	2.18333	0.501	0.054	0	7
AT4G22212	0	2.1741	0.468	0.082	0	7
AT1G32450	0	2.1655	0.172	0.005	0	7
AT3G45700	0	2.11265	0.421	0.014	0	7
AT5G59780	0	2.09958	0.319	0.019	0	7
AT1G76790	0	2.07612	0.473	0.078	0	7
AT4G11190	0	2.0557	0.292	0.028	0	7
AT4G31500	0	2.0281	0.323	0.04	0	7
AT3G10340	0	2.02113	0.451	0.08	0	7
AT2G24762	0	2.00329	0.382	0.055	0	7
AT1G73220	0	1.94276	0.227	0.002	0	7
AT3G21770	0	1.93796	0.431	0.047	0	7
AT4G31730	0	1.93792	0.434	0.025	0	7
AT3G20015	0	1.92202	0.434	0.017	0	7
AT1G18140	0	1.86875	0.335	0.011	0	7
AT5G47720	0	1.85053	0.512	0.067	0	7
AT4G33420	0	1.8369	0.361	0.061	0	7
AT4G18510	0	1.82991	0.298	0.004	0	7
AT2G33770	0	1.81724	0.45	0.056	0	7
AT4G39950	0	1.811	0.204	0.017	0	7
AT3G23430	0	1.74677	0.258	0.008	0	7
AT1G77885	0	1.72447	0.384	0.061	0	7
AT1G23760	0	1.71301	0.392	0.037	0	7
AT5G18690	0	1.69903	0.419	0.059	0	7
AT1G32100	0	1.68749	0.435	0.076	0	7
AT1G76410	0	1.63415	0.37	0.061	0	7
AT1G52342	0	1.60138	0.362	0.079	0	7
AT1G70210	0	1.52211	0.327	0.063	0	7
AT4G01450	0	1.51194	0.198	0.017	0	7
AT1G78060	0	1.49036	0.407	0.053	0	7
AT2G19110	0	1.43437	0.293	0.029	0	7
AT1G02900	0	1.40151	0.338	0.052	0	7
AT3G08040	0	1.38338	0.232	0.006	0	7
AT5G43780	0	1.38208	0.363	0.07	0	7
AT5G51780	0	1.35	0.417	0.085	0	7
AT3G62040	0	1.32787	0.267	0.005	0	7
AT2G04800	0	1.31634	0.25	0.019	0	7
AT2G21560	0	1.29051	0.247	0.022	0	7
AT2G23610	0	1.28799	0.395	0.077	0	7
AT1G13670	0	1.28501	0.296	0.045	0	7
AT2G36290	0	1.27246	0.367	0.078	0	7
AT5G60890	0	1.25839	0.249	0.028	0	7
AT1G74660	0	1.25752	0.353	0.061	0	7
AT3G11660	0	1.25075	0.347	0.056	0	7
AT1G31710	0	1.24705	0.329	0.061	0	7
AT2G24260	0	1.23968	0.324	0.035	0	7
AT5G15830	0	1.23414	0.278	0.019	0	7
AT2G24580	0	1.22974	0.29	0.028	0	7
AT1G67030	0	1.22404	0.336	0.046	0	7
AT4G35160	0	1.21939	0.25	0.033	0	7
AT5G10770	0	1.21713	0.297	0.039	0	7
AT3G11280	0	1.1928	0.325	0.059	0	7
AT3G21240	0	1.17236	0.305	0.04	0	7
AT3G12090	0	1.07751	0.277	0.017	0	7
AT4G25760	0	1.05976	0.185	0.003	0	7
AT3G28950	0	1.05127	0.336	0.066	0	7
AT5G48110	0	0.999463	0.189	0.016	0	7
AT3G19370	0	0.986407	0.285	0.046	0	7
AT3G61990	0	0.984854	0.265	0.024	0	7
AT1G01640	0	0.949422	0.259	0.033	0	7
AT2G45210	0	0.93551	0.212	0.019	0	7
AT4G06744	0	0.92002	0.253	0.027	0	7
AT4G15330	0	0.913197	0.192	0.011	0	7
AT5G26731	0	0.899051	0.234	0.022	0	7
AT2G01660	0	0.877845	0.237	0.028	0	7
AT1G77520	0	0.877438	0.105	0.004	0	7
AT4G33120	0	0.868376	0.208	0.021	0	7
AT4G15960	0	0.685975	0.183	0.012	0	7
AT3G26460	0	0.68053	0.108	0.004	0	7
AT1G35260	0	0.67478	0.177	0.017	0	7
AT3G27030	0	0.666114	0.149	0.01	0	7
AT1G60680	0	0.629466	0.142	0.008	0	7
AT1G01070	0	0.609382	0.131	0.003	0	7
AT1G24130	0	0.60901	0.145	0.011	0	7
AT4G15340	0	0.572557	0.136	0.009	0	7
AT1G31050	0	0.552785	0.133	0.007	0	7
AT5G25160	0	0.514721	0.125	0.006	0	7
AT2G16980	0	0.477693	0.137	0.008	0	7
AT3G26610	0	0.426821	0.084	0.002	0	7
AT1G43650	1.81874e-303	0.494351	0.112	0.006	4.63742e-299	7
AT4G17030	3.30439e-301	1.46196	0.175	0.018	8.42554e-297	7
AT1G80050	2.05873e-300	0.841153	0.183	0.02	5.24934e-296	7
AT3G46130	3.22525e-300	0.763209	0.094	0.004	8.22375e-296	7
AT1G31770	3.68492e-299	0.815887	0.187	0.02	9.39581e-295	7
AT5G10580	1.37524e-296	0.494527	0.063	0.001	3.50659e-292	7
AT4G30450	1.5163e-291	2.01718	0.164	0.016	3.86626e-287	7
AT4G13290	6.11967e-286	0.392968	0.084	0.003	1.56039e-281	7
AT1G70670	8.90339e-285	0.861724	0.293	0.052	2.27019e-280	7
AT3G44326	5.37838e-280	0.607916	0.149	0.014	1.37138e-275	7
AT1G11450	5.32464e-276	0.446254	0.092	0.004	1.35768e-271	7
AT4G14245	3.55794e-271	0.449697	0.063	0.001	9.07203e-267	7
AT4G22570	5.1127e-271	1.13096	0.356	0.081	1.30364e-266	7
AT5G42200	2.68825e-269	0.576664	0.157	0.016	6.8545e-265	7
AT5G14880	4.00198e-269	0.851192	0.223	0.033	1.02042e-264	7
AT4G39940	2.42011e-267	0.968608	0.146	0.014	6.1708e-263	7
AT3G30180	4.43737e-267	1.22217	0.302	0.06	1.13144e-262	7
AT3G45680	2.27372e-266	0.297193	0.056	0.001	5.79753e-262	7
AT3G16340	4.92978e-263	0.891492	0.25	0.042	1.257e-258	7
AT1G67710	1.06451e-259	0.395235	0.108	0.007	2.71429e-255	7
AT3G55420	1.30217e-256	1.01206	0.328	0.072	3.32027e-252	7
AT4G23496	2.34862e-249	0.730033	0.125	0.01	5.98852e-245	7
AT2G20100	1.17299e-248	0.522934	0.143	0.014	2.99089e-244	7
AT4G00910	4.41241e-247	0.345211	0.061	0.002	1.12508e-242	7
AT1G09460	4.71829e-246	0.919785	0.241	0.041	1.20307e-241	7
AT3G27650	2.18208e-245	0.346342	0.051	0.001	5.56386e-241	7
AT5G57887	7.78035e-245	0.663237	0.184	0.025	1.98383e-240	7
AT3G04570	2.95902e-244	0.446253	0.111	0.008	7.5449e-240	7
AT3G02493	3.61844e-244	0.215924	0.052	0.001	9.2263e-240	7
AT1G16310	2.8638e-236	0.416373	0.106	0.008	7.30213e-232	7
AT5G04000	7.03314e-236	0.484829	0.133	0.013	1.79331e-231	7
AT1G49470	9.30228e-235	0.385148	0.082	0.004	2.37189e-230	7
AT3G27027	8.12477e-234	0.405724	0.08	0.004	2.07165e-229	7
AT1G77530	1.67349e-231	0.429352	0.071	0.003	4.26706e-227	7
AT3G26330	3.20844e-228	0.370408	0.082	0.004	8.18087e-224	7
AT4G04810	6.88723e-227	0.250468	0.066	0.002	1.7561e-222	7
AT5G44720	1.14303e-226	1.03049	0.319	0.077	2.91449e-222	7
AT5G19260	9.47151e-224	0.592421	0.131	0.013	2.41505e-219	7
AT1G19530	1.21845e-223	1.634	0.173	0.024	3.10679e-219	7
AT5G51790	1.26491e-220	0.464222	0.131	0.013	3.22527e-216	7
AT5G41590	3.48188e-218	0.371938	0.092	0.006	8.8781e-214	7
AT3G60720	3.72396e-216	0.376572	0.107	0.009	9.49536e-212	7
AT3G49860	1.06309e-215	0.444503	0.124	0.012	2.71066e-211	7
AT2G40970	2.12331e-212	0.741483	0.196	0.032	5.41402e-208	7
AT5G65970	1.60219e-209	0.554942	0.149	0.018	4.08528e-205	7
AT2G37460	4.73924e-209	0.341855	0.066	0.003	1.20841e-204	7
AT5G03995	2.81933e-208	0.208114	0.052	0.001	7.18873e-204	7
AT4G39675	1.78312e-207	0.979192	0.069	0.003	4.54659e-203	7
AT5G15290	3.09619e-207	1.29298	0.245	0.049	7.89467e-203	7
AT1G73330	7.13872e-205	1.70027	0.16	0.022	1.82023e-200	7
AT2G26110	2.83567e-202	0.915995	0.296	0.072	7.23039e-198	7
AT1G70990	9.74486e-202	0.603852	0.169	0.025	2.48474e-197	7
AT5G40800	1.79321e-200	0.284846	0.079	0.005	4.57232e-196	7
AT2G16990	9.33773e-200	0.402006	0.097	0.008	2.38093e-195	7
AT4G29100	8.11299e-199	0.861358	0.26	0.058	2.06865e-194	7
AT5G10180	8.68822e-197	1.12274	0.214	0.04	2.21532e-192	7
AT4G22160	1.73524e-195	0.80173	0.245	0.052	4.4245e-191	7
AT4G18610	2.44914e-195	0.498833	0.138	0.017	6.24483e-191	7
AT1G10480	3.19985e-195	0.62466	0.154	0.021	8.15897e-191	7
AT4G31910	5.35308e-194	1.02444	0.172	0.027	1.36493e-189	7
[truncated: 5,119 more rows]

## Sheet: Table S6
Table S6 Spatiotemporal Markers duringDe-Etiolation in Root Cell Types
Gene	p_val	avg_logFC	pct.1	pct.2	p_val_adj	rcluster
AT4G08555	0	1.3453	0.504	0.071	0	1
AT2G39400	0	1.14589	0.417	0.062	0	1
AT3G16450	0	1.12075	0.57	0.092	0	1
AT1G50050	0	1.11049	0.202	0.041	0	1
AT3G55970	0	1.1081	0.489	0.06	0	1
AT3G22910	0	1.07431	0.501	0.066	0	1
AT5G24070	0	1.04941	0.586	0.089	0	1
AT5G57510	0	1.01999	0.566	0.08	0	1
AT1G23160	0	1.01297	0.476	0.04	0	1
AT5G58784	0	0.961754	0.399	0.067	0	1
AT4G20000	0	0.958261	0.542	0.086	0	1
AT4G37160	0	0.929209	0.485	0.062	0	1
AT1G47510	0	0.915246	0.536	0.066	0	1
AT3G18950	0	0.903553	0.483	0.083	0	1
AT5G60520	0	0.88806	0.518	0.089	0	1
AT3G51600	0	0.873962	0.301	0.042	0	1
AT1G02920	0	0.84435	0.169	0.024	0	1
AT2G23630	0	0.798419	0.321	0.046	0	1
AT4G10350	0	0.7766	0.418	0.057	0	1
AT3G50740	0	0.765342	0.569	0.068	0	1
AT5G24660	0	0.741917	0.317	0.073	0	1
AT3G56710	0	0.738479	0.397	0.061	0	1
AT5G10625	0	0.720263	0.317	0.048	0	1
AT1G79580	0	0.720027	0.494	0.038	0	1
AT1G21120	0	0.70912	0.24	0.032	0	1
AT5G43650	0	0.682536	0.348	0.093	0	1
AT2G23110	0	0.68252	0.364	0.038	0	1
AT4G27400	0	0.676655	0.283	0.086	0	1
AT3G10815	0	0.663975	0.485	0.054	0	1
AT3G23410	0	0.645155	0.472	0.045	0	1
AT4G11780	0	0.639749	0.375	0.062	0	1
AT1G16905	0	0.627879	0.304	0.063	0	1
AT2G40470	0	0.62553	0.461	0.036	0	1
AT4G15393	0	0.612881	0.336	0.027	0	1
AT2G47130	0	0.610147	0.572	0.099	0	1
AT5G39080	0	0.600109	0.426	0.075	0	1
AT1G33280	0	0.592759	0.385	0.044	0	1
AT1G23150	0	0.584727	0.497	0.055	0	1
AT2G37750	0	0.57651	0.37	0.068	0	1
AT1G44318	0	0.568696	0.346	0.026	0	1
AT1G22985	0	0.529158	0.372	0.088	0	1
AT4G28720	0	0.523738	0.319	0.094	0	1
AT4G38140	0	0.522357	0.317	0.043	0	1
AT4G15350	0	0.522279	0.394	0.035	0	1
AT1G47620	0	0.518027	0.331	0.035	0	1
AT2G21180	0	0.504462	0.475	0.091	0	1
AT1G65730	0	0.501026	0.418	0.056	0	1
AT1G07175	0	0.496798	0.256	0.055	0	1
AT5G26230	0	0.493429	0.421	0.091	0	1
AT1G56680	0	0.490777	0.29	0.07	0	1
AT5G07040	0	0.488611	0.388	0.039	0	1
AT1G80120	0	0.481624	0.432	0.093	0	1
AT1G02930	0	0.475446	0.191	0.045	0	1
AT5G45340	0	0.471631	0.394	0.094	0	1
AT4G15300	0	0.468835	0.217	0.039	0	1
AT5G14700	0	0.462112	0.365	0.066	0	1
AT1G02360	0	0.457379	0.316	0.096	0	1
AT2G43600	0	0.457173	0.274	0.032	0	1
AT5G67080	0	0.451197	0.266	0.04	0	1
AT5G62180	0	0.44829	0.407	0.081	0	1
AT3G15670	0	0.446443	0.245	0.071	0	1
AT5G53500	0	0.445292	0.33	0.061	0	1
AT1G72140	0	0.44486	0.313	0.051	0	1
AT1G29290	0	0.436986	0.291	0.023	0	1
AT5G16230	0	0.435011	0.475	0.098	0	1
AT5G58750	0	0.434841	0.388	0.08	0	1
AT1G73965	0	0.430849	0.33	0.034	0	1
AT2G29995	0	0.423621	0.363	0.08	0	1
AT1G10530	0	0.418345	0.235	0.028	0	1
AT1G04047	0	0.418276	0.314	0.08	0	1
AT1G13990	0	0.416234	0.462	0.099	0	1
AT4G11610	0	0.406287	0.386	0.07	0	1
AT2G41290	0	0.403623	0.303	0.042	0	1
AT1G13480	0	0.39886	0.163	0.023	0	1
AT5G57660	0	0.397048	0.403	0.088	0	1
AT4G01770	0	0.394527	0.379	0.096	0	1
AT2G38940	0	0.393152	0.312	0.059	0	1
AT3G12955	0	0.391741	0.292	0.051	0	1
AT5G11140	0	0.391352	0.197	0.038	0	1
AT1G67850	0	0.390993	0.216	0.029	0	1
AT1G10560	0	0.386877	0.383	0.065	0	1
AT2G47260	0	0.38632	0.358	0.068	0	1
AT1G68795	0	0.385256	0.322	0.046	0	1
AT4G37770	0	0.383446	0.182	0.015	0	1
AT1G02390	0	0.381289	0.239	0.023	0	1
AT3G48240	0	0.378385	0.311	0.059	0	1
AT2G14960	0	0.377847	0.228	0.034	0	1
AT1G14370	0	0.375575	0.366	0.052	0	1
AT4G35110	0	0.374665	0.408	0.087	0	1
AT4G21120	0	0.372982	0.298	0.031	0	1
AT2G19810	0	0.372241	0.361	0.08	0	1
AT1G80110	0	0.371773	0.343	0.06	0	1
AT5G53590	0	0.369065	0.355	0.092	0	1
AT1G76520	0	0.366887	0.375	0.078	0	1
AT4G25310	0	0.363445	0.29	0.035	0	1
AT5G66870	0	0.357627	0.363	0.061	0	1
AT2G22880	0	0.356789	0.301	0.092	0	1
AT5G01260	0	0.356211	0.297	0.033	0	1
AT2G01340	0	0.355426	0.284	0.066	0	1
AT4G30080	0	0.35522	0.343	0.056	0	1
AT3G14510	0	0.355037	0.342	0.063	0	1
AT5G59030	0	0.352655	0.38	0.088	0	1
AT4G00730	0	0.350991	0.416	0.098	0	1
AT5G42580	0	0.349449	0.336	0.066	0	1
AT1G36370	0	0.344858	0.353	0.096	0	1
AT3G54150	0	0.344624	0.238	0.017	0	1
AT3G50760	0	0.344017	0.303	0.034	0	1
AT3G04720	0	0.342626	0.288	0.059	0	1
AT2G02930	0	0.337568	0.161	0.006	0	1
AT1G63245	0	0.337202	0.27	0.042	0	1
AT4G23810	0	0.336395	0.214	0.055	0	1
AT2G24180	0	0.33529	0.354	0.064	0	1
AT2G35770	0	0.334501	0.221	0.03	0	1
AT4G32650	0	0.332526	0.393	0.084	0	1
AT3G14362	0	0.331237	0.213	0.037	0	1
AT2G33710	0	0.330897	0.313	0.055	0	1
AT3G01070	0	0.330322	0.36	0.094	0	1
AT2G33580	0	0.326003	0.343	0.092	0	1
AT3G05390	0	0.323736	0.277	0.06	0	1
AT1G73655	0	0.313547	0.326	0.066	0	1
AT4G01525	0	0.312323	0.33	0.088	0	1
AT4G37330	0	0.309258	0.362	0.071	0	1
AT1G07160	0	0.307633	0.177	0.014	0	1
AT1G73530	0	0.306863	0.299	0.062	0	1
AT4G01700	0	0.30596	0.263	0.074	0	1
AT3G56170	0	0.304964	0.328	0.097	0	1
AT4G00360	0	0.303931	0.201	0.03	0	1
AT1G63530	0	0.300216	0.199	0.028	0	1
AT3G44326	0	0.297388	0.299	0.05	0	1
AT1G55450	0	0.295796	0.232	0.067	0	1
AT1G74590	0	0.293905	0.227	0.049	0	1
AT3G01516	0	0.292954	0.329	0.09	0	1
AT5G20045	0	0.291814	0.206	0.035	0	1
AT2G39518	0	0.289348	0.265	0.061	0	1
AT1G21130	0	0.289217	0.138	0.015	0	1
AT5G23700	0	0.286855	0.249	0.036	0	1
AT4G21910	0	0.286102	0.305	0.058	0	1
AT3G51890	0	0.285626	0.272	0.058	0	1
AT1G21770	0	0.2845	0.358	0.099	0	1
AT4G01240	0	0.284219	0.26	0.035	0	1
AT1G53625	0	0.281272	0.188	0.028	0	1
AT2G34170	0	0.280616	0.309	0.068	0	1
AT1G62290	0	0.28054	0.254	0.031	0	1
AT5G48300	0	0.280279	0.306	0.064	0	1
AT5G63990	0	0.279621	0.334	0.067	0	1
AT3G57020	0	0.277838	0.272	0.086	0	1
AT3G10940	0	0.275119	0.331	0.082	0	1
AT5G64810	0	0.273142	0.217	0.039	0	1
AT3G49630	0	0.271939	0.282	0.047	0	1
AT2G21610	0	0.267276	0.138	0.021	0	1
AT2G12646	0	0.263128	0.298	0.098	0	1
AT3G07410	0	0.262938	0.291	0.071	0	1
AT4G09020	0	0.262313	0.262	0.043	0	1
AT5G46780	0	0.260934	0.306	0.091	0	1
AT4G19230	0	0.260312	0.292	0.066	0	1
AT3G57950	0	0.260286	0.161	0.019	0	1
AT1G65620	0	0.259381	0.199	0.012	0	1
AT3G60520	0	0.257041	0.246	0.038	0	1
AT1G06800	0	0.256045	0.302	0.075	0	1
AT1G16150	0	0.254	0.223	0.039	0	1
AT2G45760	0	0.253349	0.134	0.026	0	1
AT1G04180	0	0.253277	0.284	0.08	0	1
AT3G49190	0	0.249227	0.29	0.083	0	1
AT3G55740	0	0.249083	0.293	0.06	0	1
AT4G28220	0	0.24884	0.319	0.088	0	1
AT5G17520	0	0.247372	0.253	0.046	0	1
AT1G74010	0	0.246795	0.198	0.033	0	1
AT3G22060	0	0.245634	0.175	0.04	0	1
AT5G39040	0	0.245477	0.312	0.079	0	1
AT2G37700	0	0.244964	0.155	0.032	0	1
AT4G15215	0	0.24489	0.16	0.024	0	1
AT5G15940	0	0.244671	0.187	0.037	0	1
AT1G10160	0	0.2426	0.205	0.051	0	1
AT1G70690	0	0.242297	0.236	0.045	0	1
AT5G48530	0	0.241868	0.331	0.099	0	1
AT5G26290	0	0.241714	0.238	0.053	0	1
AT2G42270	0	0.241416	0.213	0.054	0	1
AT2G40340	0	0.239829	0.259	0.069	0	1
AT5G19160	0	0.239299	0.207	0.033	0	1
AT2G20320	0	0.238875	0.309	0.097	0	1
AT3G53400	0	0.23853	0.291	0.091	0	1
AT4G39955	0	0.235084	0.341	0.098	0	1
AT4G38950	0	0.233558	0.272	0.054	0	1
AT4G34160	0	0.232991	0.234	0.036	0	1
AT1G32560	0	0.230951	0.122	0.011	0	1
AT1G70550	0	0.229686	0.25	0.063	0	1
AT5G44210	0	0.2274	0.19	0.044	0	1
AT4G24050	0	0.226062	0.265	0.058	0	1
AT5G57630	0	0.225575	0.277	0.078	0	1
AT5G57390	0	0.223841	0.189	0.017	0	1
AT5G16560	0	0.223716	0.275	0.075	0	1
AT1G80370	0	0.223206	0.26	0.065	0	1
AT5G46180	0	0.223127	0.321	0.099	0	1
AT1G30550	0	0.222345	0.326	0.087	0	1
AT3G02555	0	0.222185	0.257	0.076	0	1
AT3G52748	0	0.222006	0.152	0.012	0	1
AT3G53720	0	0.221589	0.144	0.016	0	1
AT2G43570	0	0.221024	0.145	0.016	0	1
AT5G15160	0	0.220569	0.157	0.016	0	1
AT5G33290	0	0.219463	0.192	0.027	0	1
AT1G64940	0	0.219315	0.193	0.02	0	1
AT3G42180	0	0.217947	0.168	0.01	0	1
AT1G73340	0	0.217947	0.174	0.019	0	1
AT4G36250	0	0.217025	0.177	0.018	0	1
AT4G03420	0	0.216616	0.215	0.037	0	1
AT2G17220	0	0.216312	0.207	0.032	0	1
AT3G49550	0	0.214473	0.294	0.088	0	1
AT5G60700	0	0.21365	0.273	0.08	0	1
AT2G35910	0	0.21309	0.231	0.043	0	1
AT5G39050	0	0.212871	0.152	0.026	0	1
AT3G56060	0	0.212594	0.164	0.036	0	1
AT1G70080	0	0.211529	0.174	0.009	0	1
AT1G79360	0	0.211382	0.166	0.025	0	1
AT3G47080	0	0.211372	0.279	0.088	0	1
AT3G26200	0	0.207282	0.08	0.004	0	1
AT5G14930	0	0.206945	0.231	0.049	0	1
AT5G01270	0	0.206386	0.272	0.078	0	1
AT3G55470	0	0.204045	0.302	0.088	0	1
AT3G59080	0	0.20381	0.215	0.045	0	1
AT5G59070	0	0.203231	0.201	0.032	0	1
AT3G04360	0	0.202305	0.205	0.034	0	1
AT1G05280	0	0.201681	0.235	0.054	0	1
AT3G22160	0	0.201193	0.219	0.039	0	1
AT1G67030	0	0.200711	0.241	0.069	0	1
AT4G15280	0	0.200406	0.187	0.024	0	1
AT1G31350	0	0.200008	0.239	0.06	0	1
AT4G13990	0	0.198932	0.188	0.029	0	1
AT4G01090	0	0.198924	0.257	0.073	0	1
AT1G80450	0	0.198516	0.189	0.038	0	1
AT2G05940	0	0.197879	0.307	0.094	0	1
AT4G15530	0	0.197064	0.165	0.019	0	1
AT2G43480	0	0.195403	0.143	0.01	0	1
AT4G26700	0	0.195219	0.207	0.036	0	1
AT2G15830	0	0.194718	0.251	0.068	0	1
AT5G64410	0	0.193786	0.234	0.062	0	1
AT3G46970	0	0.193104	0.235	0.058	0	1
AT3G25655	0	0.192037	0.212	0.054	0	1
AT4G35030	0	0.1911	0.163	0.025	0	1
AT3G20960	0	0.191049	0.227	0.052	0	1
AT5G40540	0	0.190989	0.231	0.057	0	1
AT5G39090	0	0.190878	0.124	0.008	0	1
AT4G19460	0	0.190712	0.127	0.015	0	1
AT4G15248	0	0.190292	0.138	0.02	0	1
AT5G10140	0	0.189948	0.173	0.037	0	1
AT3G19660	0	0.189549	0.164	0.022	0	1
AT1G74490	0	0.188672	0.276	0.071	0	1
AT3G05830	0	0.188428	0.262	0.08	0	1
AT1G68690	0	0.188281	0.271	0.08	0	1
AT3G59210	0	0.187526	0.263	0.074	0	1
AT1G07150	0	0.187352	0.204	0.056	0	1
AT3G47780	0	0.186975	0.24	0.073	0	1
AT5G46640	0	0.186331	0.188	0.028	0	1
AT4G23060	0	0.186136	0.248	0.066	0	1
AT5G45920	0	0.184544	0.293	0.098	0	1
AT4G39780	0	0.184473	0.173	0.041	0	1
AT2G32030	0	0.183858	0.2	0.042	0	1
AT1G18390	0	0.182546	0.231	0.05	0	1
AT5G57400	0	0.182003	0.231	0.061	0	1
AT1G21670	0	0.181871	0.259	0.081	0	1
AT5G24530	0	0.18143	0.181	0.039	0	1
AT2G43470	0	0.181392	0.138	0.019	0	1
AT1G16160	0	0.180659	0.193	0.036	0	1
AT2G45510	0	0.17948	0.252	0.062	0	1
AT3G51750	0	0.178965	0.173	0.041	0	1
AT5G40880	0	0.177825	0.25	0.079	0	1
AT2G27430	0	0.176948	0.195	0.047	0	1
AT4G08850	0	0.174693	0.257	0.073	0	1
AT5G44582	0	0.174334	0.143	0.025	0	1
AT1G58190	0	0.174035	0.209	0.047	0	1
AT5G54470	0	0.171324	0.17	0.037	0	1
AT1G55020	0	0.171088	0.127	0.021	0	1
AT5G52830	0	0.170369	0.237	0.062	0	1
AT1G01580	0	0.170249	0.127	0.019	0	1
AT1G52200	0	0.169556	0.19	0.045	0	1
AT5G66850	0	0.168856	0.239	0.073	0	1
AT3G55310	0	0.168772	0.185	0.036	0	1
AT5G57500	0	0.168677	0.166	0.025	0	1
AT3G44610	0	0.168343	0.198	0.043	0	1
AT4G33160	0	0.168335	0.173	0.032	0	1
AT1G13970	0	0.16781	0.2	0.036	0	1
AT2G43000	0	0.167273	0.076	0.007	0	1
AT1G77530	0	0.16719	0.136	0.014	0	1
AT5G05320	0	0.166571	0.155	0.018	0	1
AT1G62840	0	0.165759	0.205	0.039	0	1
AT2G48030	0	0.165681	0.226	0.055	0	1
AT4G23515	0	0.165356	0.181	0.036	0	1
AT1G79380	0	0.165337	0.303	0.095	0	1
AT1G24160	0	0.163376	0.264	0.083	0	1
AT3G55646	0	0.162273	0.123	0.007	0	1
AT4G30340	0	0.162046	0.189	0.04	0	1
AT3G15760	0	0.161478	0.195	0.045	0	1
AT1G55265	0	0.160663	0.142	0.025	0	1
AT2G45450	0	0.160403	0.179	0.043	0	1
AT3G09920	0	0.160382	0.208	0.051	0	1
AT1G77200	0	0.159768	0.141	0.021	0	1
AT3G26090	0	0.157076	0.223	0.063	0	1
AT3G47400	0	0.156973	0.296	0.077	0	1
AT2G39040	0	0.156938	0.272	0.088	0	1
AT2G40270	0	0.155885	0.232	0.069	0	1
AT1G02660	0	0.154409	0.171	0.036	0	1
AT1G06130	0	0.153713	0.218	0.062	0	1
AT1G21390	0	0.151131	0.196	0.045	0	1
AT1G26870	0	0.15078	0.134	0.018	0	1
AT3G55760	0	0.14998	0.178	0.039	0	1
AT1G67560	0	0.149581	0.269	0.085	0	1
AT4G13210	0	0.149489	0.138	0.008	0	1
AT5G02090	0	0.148937	0.177	0.034	0	1
AT5G47050	0	0.147926	0.195	0.052	0	1
AT3G02590	0	0.1467	0.121	0.008	0	1
AT2G47190	0	0.146211	0.107	0.017	0	1
AT3G27110	0	0.144579	0.179	0.04	0	1
AT5G54300	0	0.144174	0.156	0.033	0	1
AT4G27800	0	0.143898	0.169	0.035	0	1
AT4G31510	0	0.142974	0.182	0.046	0	1
AT1G30755	0	0.142238	0.132	0.024	0	1
AT1G44180	0	0.141743	0.112	0.007	0	1
AT1G61380	0	0.140082	0.167	0.032	0	1
AT5G40230	0	0.139839	0.199	0.052	0	1
AT1G06330	0	0.139419	0.099	0.01	0	1
AT3G00330	0	0.139165	0.136	0.027	0	1
AT5G24600	0	0.138045	0.139	0.027	0	1
AT5G60630	0	0.137689	0.094	0.014	0	1
AT1G53633	0	0.137588	0.104	0.011	0	1
AT3G20590	0	0.137536	0.171	0.039	0	1
AT2G34350	0	0.136445	0.193	0.05	0	1
AT1G29740	0	0.134412	0.128	0.023	0	1
AT3G25740	0	0.134028	0.138	0.023	0	1
AT5G61010	0	0.130198	0.117	0.019	0	1
AT2G28260	0	0.128844	0.119	0.016	0	1
AT4G12250	0	0.12825	0.176	0.041	0	1
AT1G66480	0	0.128194	0.157	0.032	0	1
AT3G03650	0	0.127842	0.123	0.015	0	1
AT5G51470	0	0.127822	0.087	0.01	0	1
AT5G18460	0	0.126542	0.223	0.061	0	1
AT1G29730	0	0.126448	0.129	0.02	0	1
AT2G04100	0	0.125502	0.213	0.057	0	1
AT1G04353	0	0.125417	0.132	0.022	0	1
AT1G21340	0	0.124509	0.095	0.009	0	1
AT1G17235	0	0.124078	0.073	0.008	0	1
AT1G75960	0	0.123067	0.118	0.018	0	1
AT5G53110	0	0.12299	0.109	0.009	0	1
AT1G32540	0	0.122161	0.088	0.01	0	1
AT3G61630	0	0.120382	0.121	0.018	0	1
AT1G16130	0	0.115042	0.099	0.013	0	1
AT4G21920	0	0.113411	0.071	0.006	0	1
AT3G05937	0	0.113278	0.112	0.016	0	1
AT3G52180	0	0.11257	0.12	0.019	0	1
AT3G44450	0	0.110845	0.095	0.01	0	1
AT5G02180	0	0.11015	0.094	0.01	0	1
AT1G49005	0	0.108773	0.093	0.007	0	1
AT4G26140	0	0.105353	0.2	0.044	0	1
AT5G48175	0	0.101747	0.078	0.007	0	1
AT3G54420	0	0.100979	0.093	0.013	0	1
AT1G12600	0	0.100056	0.095	0.008	0	1
AT5G04980	0	0.0948984	0.105	0.012	0	1
AT3G50180	0	0.0938591	0.081	0.004	0	1
AT3G55180	0	0.092753	0.071	0.005	0	1
AT3G11980	0	0.0924366	0.064	0.003	0	1
AT5G45880	0	0.0900926	0.07	0.005	0	1
AT4G23030	0	0.0867099	0.069	0.005	0	1
AT4G18335	0	0.0863145	0.071	0.007	0	1
AT4G12910	0	0.0837466	0.145	0.03	0	1
AT1G16260	0	0.0837267	0.074	0.005	0	1
AT5G11930	0	0.0764519	0.061	0.003	0	1
AT4G13195	0	0.0730079	0.07	0.005	0	1
AT2G03750	0	0.068103	0.056	0.003	0	1
AT3G46170	0	0.0569643	0.054	0.003	0	1
AT1G28760	6.66363e-308	0.200585	0.224	0.067	1.69909e-303	1
AT3G04620	1.02147e-307	0.164961	0.165	0.04	2.60454e-303	1
AT2G40935	3.87267e-306	0.128648	0.177	0.045	9.87454e-302	1
AT4G33040	1.14473e-304	0.11392	0.112	0.02	2.91882e-300	1
AT1G73510	3.75937e-304	0.106563	0.094	0.014	9.58565e-300	1
AT4G28703	7.79291e-304	0.192322	0.215	0.063	1.98704e-299	1
AT2G39700	4.1741e-303	0.222458	0.227	0.068	1.06431e-298	1
AT1G15170	6.49438e-303	0.110399	0.134	0.027	1.65594e-298	1
AT3G10500	7.44001e-303	0.157577	0.246	0.077	1.89705e-298	1
AT4G03270	4.17986e-302	0.0993594	0.085	0.011	1.06578e-297	1
AT3G48260	4.53117e-302	0.156354	0.206	0.057	1.15536e-297	1
AT3G18690	4.64263e-301	0.162933	0.249	0.079	1.18378e-296	1
AT1G07000	7.33361e-301	0.166942	0.252	0.081	1.86992e-296	1
AT2G30560	4.27689e-300	0.0756649	0.068	0.007	1.09052e-295	1
AT2G46160	1.25042e-298	0.128811	0.164	0.04	3.18832e-294	1
AT5G58580	2.05773e-298	0.0990314	0.09	0.013	5.24679e-294	1
AT5G45630	3.86512e-298	0.170564	0.09	0.013	9.85529e-294	1
AT1G62422	1.01444e-297	0.172424	0.228	0.07	2.58661e-293	1
AT5G57900	4.04234e-297	0.172449	0.282	0.098	1.03072e-292	1
AT2G45740	6.16147e-295	0.10146	0.111	0.02	1.57105e-290	1
AT1G14820	7.50291e-295	0.165302	0.203	0.058	1.91309e-290	1
AT3G52710	1.14297e-293	0.133625	0.182	0.048	2.91434e-289	1
AT1G50720	1.72165e-292	0.0964883	0.063	0.006	4.38987e-288	1
AT4G24310	8.08999e-292	0.140944	0.288	0.099	2.06279e-287	1
AT4G17840	5.53325e-291	0.114155	0.115	0.022	1.41087e-286	1
AT5G48720	3.60765e-289	0.164986	0.262	0.09	9.1988e-285	1
AT4G15370	1.19413e-287	0.0530081	0.046	0.003	3.04479e-283	1
AT2G40840	1.62631e-287	0.143279	0.223	0.069	4.14675e-283	1
AT5G11110	5.08384e-287	0.13903	0.246	0.079	1.29628e-282	1
AT2G34020	3.49357e-285	0.16393	0.26	0.088	8.9079e-281	1
AT4G29070	1.87184e-284	0.166354	0.228	0.072	4.77282e-280	1
AT5G53940	2.11791e-283	0.147046	0.247	0.082	5.40026e-279	1
AT3G02935	1.32716e-281	0.130959	0.095	0.015	3.384e-277	1
AT4G15270	5.47395e-281	0.0673215	0.058	0.005	1.39575e-276	1
AT1G32760	5.9728e-281	0.153753	0.207	0.062	1.52295e-276	1
AT4G36670	4.14813e-280	0.121742	0.112	0.021	1.05769e-275	1
AT2G29670	1.42929e-279	0.139107	0.157	0.039	3.64441e-275	1
AT2G17880	5.25287e-279	0.168773	0.217	0.067	1.33938e-274	1
AT5G41550	7.11579e-279	0.0836709	0.079	0.011	1.81438e-274	1
AT4G22250	3.4003e-278	0.152401	0.2	0.059	8.67009e-274	1
AT4G35985	1.13252e-277	0.111927	0.216	0.065	2.88771e-273	1
AT1G10990	1.14195e-277	0.10736	0.158	0.039	2.91174e-273	1
AT5G13360	1.52661e-276	0.143618	0.18	0.049	3.89254e-272	1
AT5G15130	1.75123e-276	0.198303	0.256	0.086	4.46528e-272	1
AT4G15400	2.04646e-276	0.169558	0.16	0.04	5.21806e-272	1
AT1G34260	2.81917e-276	0.156807	0.269	0.094	7.18832e-272	1
AT1G22880	5.05203e-276	0.408468	0.096	0.016	1.28817e-271	1
AT2G41070	1.88474e-275	0.192618	0.194	0.057	4.8057e-271	1
AT1G58030	2.47932e-275	0.157925	0.264	0.092	6.32176e-271	1
AT5G57800	3.40314e-275	0.163965	0.177	0.047	8.67732e-271	1
AT1G67856	2.42919e-274	0.0969295	0.073	0.009	6.19396e-270	1
AT1G03210	2.44316e-274	0.125611	0.278	0.099	6.22957e-270	1
AT4G12840	9.74467e-274	0.112203	0.14	0.032	2.4847e-269	1
AT3G55560	1.54808e-273	0.152111	0.224	0.072	3.9473e-269	1
AT4G18890	2.5726e-273	0.130709	0.205	0.062	6.55962e-269	1
AT5G05850	7.73335e-273	0.106025	0.166	0.043	1.97185e-268	1
AT1G10760	8.23701e-273	0.1578	0.241	0.08	2.10027e-268	1
AT1G45140	6.69061e-271	0.0762369	0.062	0.006	1.70597e-266	1
AT1G11210	2.03299e-270	0.167456	0.174	0.047	5.18371e-266	1
AT4G02050	1.84478e-269	0.145103	0.272	0.096	4.70383e-265	1
AT2G19460	1.23727e-268	0.108563	0.27	0.093	3.1548e-264	1
AT2G23300	3.20157e-268	0.142217	0.156	0.04	8.16337e-264	1
AT1G33600	3.28018e-268	0.120946	0.074	0.01	8.3638e-264	1
AT1G07230	3.32142e-268	0.142137	0.198	0.059	8.46895e-264	1
AT4G00490	4.9167e-268	0.135519	0.155	0.039	1.25366e-263	1
AT4G35840	2.31035e-267	0.11367	0.117	0.024	5.89093e-263	1
AT1G60190	7.69674e-267	0.170611	0.277	0.099	1.96251e-262	1
AT4G25350	4.13673e-266	0.103308	0.152	0.037	1.05478e-261	1
AT1G07630	6.59884e-266	0.125534	0.221	0.07	1.68257e-261	1
AT5G16240	1.56046e-265	0.081174	0.074	0.01	3.97885e-261	1
AT4G22470	2.41424e-264	0.144722	0.087	0.013	6.15584e-260	1
AT2G18230	5.42263e-264	0.156423	0.247	0.084	1.38266e-259	1
AT5G01640	5.10916e-263	0.111879	0.138	0.032	1.30273e-258	1
AT3G02550	5.37164e-263	0.103963	0.112	0.022	1.36966e-258	1
AT2G26650	2.98731e-262	0.147448	0.259	0.091	7.61704e-258	1
AT4G24040	5.47201e-262	0.098418	0.112	0.022	1.39525e-257	1
AT5G50300	2.56896e-260	0.126078	0.228	0.074	6.55032e-256	1
AT2G39270	1.16609e-259	0.15532	0.264	0.096	2.9733e-255	1
AT3G45740	3.428e-259	0.151654	0.223	0.074	8.74071e-255	1
AT5G27730	3.46795e-259	0.1435	0.193	0.058	8.84259e-255	1
AT2G44280	4.91193e-259	0.136916	0.171	0.047	1.25244e-254	1
AT2G32710	6.5404e-257	0.155854	0.248	0.088	1.66767e-252	1
AT3G26240	7.99426e-257	0.145264	0.159	0.042	2.03838e-252	1
AT1G78390	5.36503e-256	0.0958334	0.088	0.014	1.36798e-251	1
AT4G37370	5.70668e-256	0.19572	0.186	0.054	1.45509e-251	1
AT5G27420	1.09539e-255	0.18545	0.212	0.067	2.79302e-251	1
AT1G78520	1.42798e-255	0.108136	0.128	0.028	3.64107e-251	1
AT5G09720	1.52625e-255	0.0664957	0.068	0.008	3.89164e-251	1
AT5G66800	7.20733e-255	0.151355	0.201	0.062	1.83773e-250	1
AT5G54080	1.69059e-254	0.16364	0.26	0.095	4.31068e-250	1
AT4G16820	1.92345e-254	0.0726133	0.049	0.004	4.90441e-250	1
AT5G60270	4.79705e-254	0.0883678	0.123	0.027	1.22315e-249	1
AT4G07160	6.38673e-254	0.0724352	0.048	0.004	1.62849e-249	1
AT3G50980	6.50989e-254	0.0876549	0.058	0.006	1.65989e-249	1
AT4G12290	1.34185e-253	0.0958561	0.091	0.015	3.42146e-249	1
AT2G31560	2.983e-253	0.167954	0.186	0.055	7.60607e-249	1
AT1G61470	6.24361e-253	0.114029	0.118	0.025	1.592e-248	1
AT1G12610	6.14229e-252	0.401384	0.229	0.079	1.56616e-247	1
AT1G68400	1.01324e-251	0.112798	0.138	0.034	2.58356e-247	1
AT1G27070	1.46028e-250	0.107469	0.128	0.029	3.72342e-246	1
AT2G46850	1.95149e-250	0.1015	0.118	0.025	4.9759e-246	1
AT3G20820	6.22525e-250	0.152647	0.173	0.049	1.58731e-245	1
AT1G07290	1.29115e-249	0.108842	0.124	0.028	3.29217e-245	1
AT3G07370	2.91207e-248	0.143822	0.255	0.093	7.42519e-244	1
AT3G55840	6.03855e-248	0.117217	0.202	0.063	1.53971e-243	1
AT1G18460	7.03572e-248	0.151605	0.223	0.075	1.79397e-243	1
AT4G14630	2.01806e-246	0.154629	0.059	0.007	5.14564e-242	1
AT3G50240	3.0058e-245	0.123106	0.175	0.051	7.6642e-241	1
AT2G47800	3.64468e-245	0.112121	0.271	0.099	9.29321e-241	1
AT5G42440	4.58807e-245	0.096524	0.111	0.023	1.16987e-240	1
AT1G48070	4.74978e-245	0.185519	0.08	0.012	1.2111e-240	1
AT2G30140	2.39757e-242	0.0905144	0.121	0.027	6.11333e-238	1
AT1G65510	9.53001e-242	0.0839494	0.1	0.019	2.42996e-237	1
AT1G18910	7.90721e-241	0.122728	0.184	0.056	2.01618e-236	1
AT1G10480	2.3345e-240	0.279726	0.258	0.096	5.95251e-236	1
AT4G16230	6.0229e-240	0.0798869	0.044	0.003	1.53572e-235	1
AT1G34300	9.99316e-240	0.13252	0.198	0.063	2.54806e-235	1
AT1G02430	1.04589e-239	0.0949527	0.164	0.046	2.66681e-235	1
AT4G33800	1.57319e-239	0.178804	0.18	0.054	4.01131e-235	1
AT1G03740	4.94988e-239	0.12691	0.225	0.077	1.26212e-234	1
AT2G21550	5.2656e-239	0.0683661	0.073	0.01	1.34262e-234	1
AT1G75600	1.20865e-238	0.215474	0.128	0.03	3.08181e-234	1
AT5G35926	3.05818e-238	0.0669094	0.055	0.006	7.79775e-234	1
AT1G02520	1.00315e-237	0.143462	0.244	0.087	2.55784e-233	1
AT5G66780	1.06908e-237	0.173087	0.113	0.025	2.72595e-233	1
AT3G03450	1.24451e-237	0.170154	0.199	0.064	3.17326e-233	1
AT2G03590	4.02356e-237	0.119171	0.154	0.042	1.02593e-232	1
AT5G03470	6.23028e-237	0.139052	0.217	0.074	1.5886e-232	1
AT4G11350	1.79887e-236	0.136241	0.167	0.048	4.58677e-232	1
AT3G50340	2.64054e-236	0.133563	0.221	0.075	6.73286e-232	1
AT3G51660	7.4967e-236	0.16844	0.24	0.085	1.91151e-231	1
AT3G24770	1.07501e-235	0.0800687	0.12	0.027	2.74107e-231	1
AT3G09830	6.08951e-235	0.118962	0.183	0.056	1.5527e-230	1
AT2G41905	7.86628e-235	0.0625197	0.051	0.005	2.00574e-230	1
AT5G57010	9.0591e-235	0.157082	0.095	0.018	2.30989e-230	1
AT5G26270	9.92033e-235	0.181824	0.154	0.042	2.52949e-230	1
AT5G48940	1.00292e-234	0.142949	0.262	0.099	2.55724e-230	1
AT1G33610	1.21883e-234	0.129117	0.191	0.059	3.10776e-230	1
AT3G54740	1.99485e-234	0.136406	0.205	0.068	5.08647e-230	1
AT5G14550	5.77456e-234	0.142439	0.241	0.088	1.4724e-229	1
AT5G43570	1.726e-232	0.0682181	0.041	0.003	4.40097e-228	1
AT2G19970	3.42957e-231	0.148688	0.094	0.018	8.74472e-227	1
AT5G64860	7.22125e-231	0.0938062	0.133	0.033	1.84127e-226	1
AT1G69810	2.95496e-230	0.109394	0.206	0.068	7.53457e-226	1
AT1G45015	3.7018e-230	0.085707	0.243	0.086	9.43884e-226	1
AT1G29240	5.21013e-230	0.0712892	0.062	0.008	1.32848e-225	1
AT3G08700	1.41388e-229	0.0969655	0.097	0.019	3.60512e-225	1
AT5G20050	3.62512e-229	0.104262	0.26	0.096	9.24334e-225	1
AT1G67980	6.78375e-229	0.0696706	0.035	0.002	1.72972e-224	1
AT3G60090	8.06332e-229	0.0629405	0.042	0.003	2.05599e-224	1
AT1G61900	1.27257e-228	0.162772	0.243	0.09	3.24479e-224	1
AT4G00895	1.61601e-227	0.0955193	0.146	0.039	4.1205e-223	1
AT1G12030	5.29373e-226	0.0428973	0.032	0.002	1.34979e-221	1
AT1G79700	1.58307e-225	0.121783	0.165	0.049	4.03651e-221	1
AT3G03470	3.24431e-224	0.102654	0.112	0.025	8.27234e-220	1
AT1G79640	9.44589e-224	0.0890002	0.095	0.019	2.40851e-219	1
AT5G10190	5.04044e-223	0.111001	0.187	0.06	1.28521e-218	1
AT1G62770	5.33502e-223	0.125892	0.108	0.024	1.36032e-218	1
AT4G21902	6.33912e-223	0.0858736	0.07	0.01	1.61635e-218	1
AT2G20080	1.44948e-222	0.162083	0.241	0.089	3.69589e-218	1
AT5G18170	2.45716e-222	0.128403	0.236	0.086	6.26526e-218	1
AT3G20935	1.23191e-221	0.0886492	0.097	0.019	3.14113e-217	1
AT4G36030	2.53797e-220	0.0875465	0.099	0.02	6.47131e-216	1
AT1G73260	4.47059e-220	0.256516	0.257	0.099	1.13991e-215	1
AT1G75000	2.03047e-219	0.100536	0.137	0.036	5.1773e-215	1
AT5G24120	3.65458e-219	0.0973414	0.123	0.03	9.31845e-215	1
AT1G76580	7.77313e-219	0.103807	0.13	0.033	1.98199e-214	1
AT1G44350	9.16207e-219	0.152356	0.189	0.061	2.33614e-214	1
AT4G25400	1.09955e-218	0.110382	0.116	0.027	2.80364e-214	1
AT2G40180	1.25503e-218	0.0979108	0.065	0.009	3.20007e-214	1
AT3G10000	2.1121e-218	0.0335783	0.025	0.001	5.38544e-214	1
AT3G12977	6.62289e-218	0.0629306	0.062	0.008	1.6887e-213	1
AT3G21510	5.70257e-217	0.0997396	0.262	0.099	1.45404e-212	1
AT1G36070	6.11219e-217	0.114458	0.152	0.044	1.55849e-212	1
AT3G22104	7.13212e-217	0.119801	0.144	0.04	1.81855e-212	1
AT3G48690	1.77756e-216	0.109019	0.158	0.046	4.53243e-212	1
AT3G60140	4.28224e-216	0.344881	0.16	0.048	1.09188e-211	1
AT3G03440	1.4183e-215	0.106842	0.154	0.044	3.61639e-211	1
AT3G52870	3.1509e-215	0.212666	0.214	0.077	8.03417e-211	1
AT3G61898	1.24454e-214	0.067189	0.077	0.013	3.17333e-210	1
AT1G17410	2.13418e-214	0.129594	0.206	0.073	5.44174e-210	1
AT5G18550	2.27071e-214	0.118014	0.161	0.048	5.78985e-210	1
AT5G59790	5.75623e-214	0.1106	0.191	0.063	1.46772e-209	1
AT1G77000	5.98087e-213	0.118914	0.178	0.057	1.525e-208	1
AT5G60710	9.62571e-213	0.126646	0.224	0.082	2.45436e-208	1
AT5G54585	7.41465e-212	0.138652	0.112	0.026	1.89059e-207	1
AT4G27020	8.62976e-212	0.106559	0.166	0.051	2.20042e-207	1
AT1G70530	1.65843e-211	0.120307	0.212	0.075	4.22868e-207	1
AT5G08240	6.4818e-211	0.142753	0.233	0.086	1.65273e-206	1
AT1G67340	1.25595e-210	0.114501	0.187	0.062	3.20241e-206	1
AT1G54290	5.55268e-210	0.119775	0.174	0.056	1.41582e-205	1
AT3G09910	7.15053e-210	0.100583	0.129	0.034	1.82324e-205	1
AT1G06135	1.2203e-209	0.0735758	0.045	0.004	3.11152e-205	1
AT3G20500	1.30489e-209	0.12661	0.246	0.095	3.3272e-205	1
AT5G39380	2.64905e-209	0.107865	0.183	0.06	6.75455e-205	1
AT1G69890	5.49126e-209	0.138551	0.159	0.048	1.40016e-204	1
AT3G24070	6.02921e-209	0.134176	0.244	0.095	1.53733e-204	1
AT3G48460	4.88156e-208	0.0958265	0.066	0.01	1.2447e-203	1
AT5G51160	5.31346e-208	0.0741133	0.098	0.021	1.35483e-203	1
AT4G03320	9.6438e-208	0.114267	0.199	0.069	2.45898e-203	1
AT4G36720	1.75035e-207	0.122325	0.234	0.089	4.46303e-203	1
AT4G35600	3.67275e-207	0.101955	0.17	0.054	9.36479e-203	1
AT3G07580	7.7703e-207	0.115656	0.238	0.09	1.98127e-202	1
AT3G23605	1.84306e-206	0.180833	0.165	0.052	4.69945e-202	1
AT4G24110	2.09761e-206	0.145945	0.196	0.068	5.34848e-202	1
AT5G47220	1.13383e-205	0.195807	0.214	0.078	2.89105e-201	1
AT2G16060	2.50795e-205	0.330915	0.235	0.091	6.39478e-201	1
AT3G26220	4.65745e-205	0.0448011	0.033	0.002	1.18756e-200	1
AT5G63970	1.02322e-204	0.110747	0.218	0.08	2.609e-200	1
AT4G15260	3.7735e-204	0.0871848	0.128	0.034	9.62168e-200	1
AT1G34770	1.70747e-203	0.0995971	0.163	0.051	4.35372e-199	1
AT3G09950	4.12681e-203	0.0857984	0.075	0.013	1.05225e-198	1
AT2G34140	5.65e-203	0.10619	0.205	0.072	1.44064e-198	1
AT2G31800	1.10043e-201	0.0971301	0.236	0.09	2.80588e-197	1
AT2G30250	1.10379e-201	0.109896	0.154	0.046	2.81445e-197	1
AT1G12750	1.4034e-201	0.0822506	0.144	0.042	3.57839e-197	1
AT3G11170	2.91774e-201	0.122664	0.209	0.076	7.43966e-197	1
AT3G23880	1.62159e-200	0.129547	0.191	0.066	4.13472e-196	1
AT5G03860	2.80537e-200	0.158172	0.215	0.079	7.15314e-196	1
AT5G24290	2.84433e-200	0.0873688	0.18	0.059	7.25248e-196	1
AT1G48510	7.90381e-200	0.0894169	0.138	0.039	2.01531e-195	1
AT1G68765	9.11203e-200	0.0331755	0.026	0.001	2.32339e-195	1
AT1G23970	1.35815e-199	0.073857	0.095	0.02	3.46302e-195	1
AT4G28170	1.91025e-199	0.0938835	0.108	0.026	4.87076e-195	1
AT1G17050	2.55026e-199	0.138299	0.241	0.095	6.50265e-195	1
AT1G14720	2.97485e-199	0.0907564	0.145	0.042	7.58528e-195	1
AT3G15790	4.89239e-198	0.106805	0.166	0.053	1.24746e-193	1
AT4G37760	5.31007e-198	0.0734267	0.081	0.015	1.35396e-193	1
AT4G39830	7.29595e-198	0.0886045	0.105	0.025	1.86032e-193	1
AT1G29120	1.04491e-197	0.106825	0.18	0.061	2.66431e-193	1
AT5G03110	1.34359e-197	0.080797	0.096	0.021	3.42588e-193	1
AT5G64905	4.17751e-197	0.329192	0.224	0.085	1.06518e-192	1
AT4G20390	7.30463e-197	0.0915132	0.102	0.023	1.86254e-192	1
AT1G70700	1.06359e-196	0.142527	0.198	0.07	2.71194e-192	1
AT1G07280	1.24694e-196	0.084746	0.087	0.018	3.17945e-192	1
AT2G28350	1.41266e-196	0.106796	0.114	0.029	3.60201e-192	1
AT1G34110	1.6617e-196	0.126042	0.157	0.049	4.23701e-192	1
AT2G23770	1.77329e-196	0.0886299	0.117	0.03	4.52154e-192	1
AT5G67340	3.40116e-196	0.0611963	0.101	0.023	8.67228e-192	1
AT2G39030	4.55128e-196	0.0393306	0.024	0.001	1.16049e-191	1
AT5G51310	5.64424e-196	0.0576183	0.049	0.006	1.43917e-191	1
AT5G03050	8.05198e-196	0.0923949	0.154	0.047	2.05309e-191	1
AT3G25610	2.71179e-195	0.0976567	0.226	0.085	6.91452e-191	1
AT5G49170	5.30327e-195	0.0617254	0.061	0.009	1.35223e-190	1
AT3G10490	1.15712e-194	0.12298	0.231	0.09	2.95042e-190	1
AT4G30830	2.67713e-194	0.0846715	0.096	0.021	6.82614e-190	1
AT4G31820	2.81415e-194	0.112653	0.205	0.073	7.17551e-190	1
AT1G19115	7.59862e-194	0.0766083	0.072	0.013	1.9375e-189	1
AT4G15360	3.93803e-193	0.0363659	0.025	0.001	1.00412e-188	1
AT1G23850	7.99961e-193	0.0923085	0.128	0.035	2.03974e-188	1
AT4G10500	1.16071e-192	0.132812	0.069	0.012	2.95957e-188	1
AT3G22930	1.19038e-192	0.116243	0.166	0.054	3.03522e-188	1
AT5G48170	9.24791e-192	0.0654139	0.071	0.012	2.35803e-187	1
AT1G20140	1.02907e-191	0.221966	0.227	0.091	2.62393e-187	1
AT1G29830	1.97369e-191	0.0474292	0.056	0.008	5.03252e-187	1
AT4G00200	9.54422e-191	0.119665	0.167	0.055	2.43359e-186	1
AT4G38540	1.2981e-190	0.0810239	0.224	0.085	3.30991e-186	1
AT4G38940	2.97519e-190	0.100839	0.166	0.055	7.58614e-186	1
AT5G38700	3.10152e-189	0.242574	0.203	0.075	7.90825e-185	1
AT3G01510	4.07561e-189	0.091666	0.153	0.048	1.0392e-184	1
AT5G01630	6.19228e-189	0.0984461	0.086	0.018	1.57891e-184	1
AT1G21790	6.64186e-187	0.0935399	0.117	0.031	1.69354e-182	1
AT1G52100	2.77793e-186	0.0729285	0.044	0.005	7.08317e-182	1
AT4G35930	3.85164e-186	0.100353	0.148	0.046	9.82092e-182	1
AT1G10660	2.74151e-185	0.0959207	0.136	0.04	6.99031e-181	1
AT4G26060	6.17016e-185	0.103596	0.171	0.058	1.57327e-180	1
AT5G39820	8.97767e-185	0.0706365	0.059	0.009	2.28913e-180	1
AT3G07255	1.2716e-183	0.298012	0.18	0.064	3.24233e-179	1
AT4G37820	3.23408e-183	0.148587	0.239	0.097	8.24627e-179	1
AT3G60110	5.6818e-183	0.1043	0.134	0.04	1.44875e-178	1
AT2G26340	5.68453e-183	0.0946456	0.162	0.053	1.44944e-178	1
AT3G27190	1.36991e-182	0.0962766	0.22	0.086	3.49299e-178	1
AT1G19025	1.38916e-182	0.0806038	0.08	0.016	3.54207e-178	1
AT3G05510	9.70887e-182	0.115716	0.15	0.048	2.47557e-177	1
AT2G30720	1.66455e-181	0.115363	0.136	0.041	4.24428e-177	1
AT1G30810	3.50723e-181	0.0921299	0.169	0.057	8.94275e-177	1
AT4G38570	3.26455e-180	0.120594	0.201	0.076	8.32394e-176	1
AT3G44260	6.21812e-180	0.128033	0.193	0.07	1.5855e-175	1
AT5G48657	7.06404e-180	0.0611839	0.142	0.043	1.80119e-175	1
AT3G50350	1.38427e-179	0.0977304	0.089	0.02	3.52962e-175	1
AT2G38210	1.53048e-179	0.119542	0.12	0.034	3.90241e-175	1
AT1G64300	2.15567e-179	0.0576095	0.055	0.008	5.49653e-175	1
AT4G16442	8.00865e-179	0.0975263	0.137	0.042	2.04204e-174	1
AT5G52420	1.31818e-178	0.117214	0.148	0.047	3.36109e-174	1
AT5G49120	2.47529e-178	0.0585848	0.054	0.008	6.31149e-174	1
AT1G24095	4.68995e-178	0.0774216	0.095	0.022	1.19584e-173	1
AT5G54730	1.11073e-177	0.110328	0.204	0.077	2.83214e-173	1
AT2G46510	1.35518e-176	0.116097	0.204	0.077	3.45544e-172	1
AT2G32930	1.65326e-176	0.0866002	0.128	0.037	4.21548e-172	1
AT5G13370	1.96674e-176	0.0974202	0.13	0.038	5.01479e-172	1
AT1G64110	2.06256e-176	0.104419	0.185	0.067	5.25912e-172	1
AT1G17145	2.37897e-176	0.121032	0.188	0.069	6.06589e-172	1
AT1G05010	1.3636e-174	0.225078	0.115	0.032	3.47691e-170	1
AT1G30135	1.59392e-174	0.225608	0.101	0.025	4.06418e-170	1
AT2G27010	4.17651e-174	0.104159	0.239	0.098	1.06493e-169	1
AT2G44290	1.2996e-173	0.103282	0.078	0.016	3.31373e-169	1
AT1G76380	1.44659e-173	0.109028	0.213	0.084	3.68853e-169	1
AT2G38820	1.89027e-173	0.104615	0.157	0.053	4.81981e-169	1
AT1G60130	2.40529e-173	0.0504934	0.057	0.009	6.133e-169	1
AT3G60410	2.49413e-173	0.0922409	0.208	0.082	6.35952e-169	1
AT1G28050	2.85931e-173	0.0836546	0.148	0.048	7.29067e-169	1
AT3G05980	5.9536e-173	0.0916956	0.174	0.061	1.51805e-168	1
AT3G60220	1.93384e-172	0.0922878	0.169	0.058	4.93091e-168	1
AT3G43670	1.95846e-172	0.0819357	0.138	0.042	4.99369e-168	1
AT1G73970	3.97473e-172	0.0732821	0.094	0.022	1.01348e-167	1
AT4G37320	6.91204e-172	0.0595208	0.061	0.01	1.76243e-167	1
AT1G23170	1.74544e-171	0.0941991	0.182	0.066	4.45052e-167	1
AT4G22260	5.58533e-171	0.0947107	0.184	0.068	1.42415e-166	1
AT1G50520	9.61878e-171	0.0865873	0.234	0.096	2.4526e-166	1
AT1G03290	5.54536e-170	0.0954901	0.208	0.081	1.41395e-165	1
AT4G13030	7.74515e-170	0.0772766	0.121	0.035	1.97486e-165	1
AT1G76970	8.25616e-170	0.0946442	0.205	0.079	2.10515e-165	1
AT1G11530	9.35704e-170	0.0778544	0.087	0.02	2.38586e-165	1
AT3G46500	1.05577e-169	0.0869585	0.117	0.033	2.69201e-165	1
AT1G07128	1.30347e-169	0.0818226	0.113	0.031	3.32358e-165	1
AT4G00750	1.38988e-169	0.0615902	0.054	0.008	3.54392e-165	1
AT1G13640	2.06648e-169	0.122906	0.228	0.094	5.26912e-165	1
AT1G73280	2.95606e-169	0.0580569	0.109	0.029	7.53736e-165	1
AT2G43870	3.81917e-169	0.180832	0.175	0.063	9.73812e-165	1
AT1G70100	9.19173e-169	0.0845165	0.115	0.032	2.34371e-164	1
AT1G77760	1.93332e-168	0.0676638	0.069	0.013	4.92957e-164	1
AT3G21890	5.8348e-168	0.0461523	0.039	0.004	1.48776e-163	1
AT1G13530	2.04656e-167	0.115183	0.225	0.092	5.21833e-163	1
AT3G44400	2.54855e-167	0.0985914	0.177	0.064	6.4983e-163	1
AT3G57760	3.44461e-167	0.0651537	0.085	0.019	8.78307e-163	1
AT4G16162	5.15321e-167	0.0473482	0.044	0.006	1.31397e-162	1
AT4G12300	1.04826e-166	0.079031	0.105	0.028	2.67287e-162	1
AT4G13250	2.06481e-166	0.0964188	0.094	0.023	5.26484e-162	1
AT2G36270	2.70839e-166	0.0706308	0.078	0.017	6.90585e-162	1
AT2G36050	2.82623e-166	0.0729603	0.13	0.04	7.20631e-162	1
AT1G32690	6.01524e-166	0.0932777	0.142	0.046	1.53377e-161	1
AT2G01080	6.2861e-166	0.0952059	0.133	0.041	1.60283e-161	1
AT3G51090	6.3533e-165	0.0908421	0.139	0.045	1.61997e-160	1
AT1G53708	7.28475e-165	0.106686	0.066	0.012	1.85747e-160	1
AT1G56580	1.01521e-164	0.205785	0.199	0.078	2.58858e-160	1
AT3G11020	1.17638e-164	0.0876661	0.159	0.055	2.99953e-160	1
AT1G35140	1.73682e-164	0.0992671	0.07	0.014	4.42856e-160	1
AT1G09794	1.80906e-164	0.0859437	0.158	0.054	4.61273e-160	1
AT4G04700	1.87378e-164	0.0550612	0.082	0.018	4.77777e-160	1
AT5G25440	2.82238e-164	0.0760686	0.09	0.021	7.1965e-160	1
AT5G66460	1.75724e-163	0.0713907	0.077	0.016	4.48061e-159	1
AT5G37750	1.78808e-163	0.0688351	0.056	0.009	4.55925e-159	1
AT4G24670	1.98983e-163	0.0924962	0.099	0.025	5.07366e-159	1
AT5G48610	2.17489e-163	0.116378	0.203	0.081	5.54553e-159	1
AT5G64230	3.35012e-163	0.143654	0.112	0.032	8.54213e-159	1
AT5G17300	4.88024e-163	0.113183	0.197	0.077	1.24436e-158	1
AT1G30330	4.89881e-163	0.0942101	0.156	0.054	1.2491e-158	1
AT5G67330	5.32748e-163	0.0939302	0.224	0.093	1.3584e-158	1
AT5G66320	5.39241e-163	0.10517	0.186	0.07	1.37496e-158	1
AT1G64280	3.08043e-162	0.0694549	0.207	0.082	7.85447e-158	1
AT2G29430	1.06785e-161	0.110836	0.111	0.032	2.72281e-157	1
AT1G11020	1.12352e-161	0.0881088	0.211	0.086	2.86476e-157	1
AT3G06483	1.83433e-161	0.0801034	0.156	0.054	4.67718e-157	1
AT2G39410	2.01703e-161	0.061427	0.211	0.083	5.14303e-157	1
AT1G56460	4.02749e-161	0.0980908	0.172	0.063	1.02693e-156	1
AT5G45660	1.24983e-160	0.0905384	0.183	0.069	3.18682e-156	1
AT1G10400	2.65611e-160	0.0766663	0.113	0.032	6.77254e-156	1
AT1G09193	1.18411e-159	0.0566607	0.056	0.009	3.01924e-155	1
AT1G26930	2.49321e-159	0.101798	0.187	0.072	6.35718e-155	1
AT1G77250	2.89087e-159	0.0983313	0.215	0.088	7.37115e-155	1
AT3G01490	3.09623e-159	0.0642869	0.064	0.012	7.89477e-155	1
AT2G01505	7.23871e-159	0.0795054	0.158	0.055	1.84573e-154	1
AT5G02030	3.54349e-158	0.0605318	0.053	0.009	9.03519e-154	1
AT5G37070	7.8888e-158	0.0714798	0.145	0.049	2.01149e-153	1
AT3G23230	8.84928e-158	0.121909	0.065	0.013	2.25639e-153	1
AT3G27415	9.38047e-158	0.0442339	0.048	0.007	2.39183e-153	1
AT5G53760	2.75645e-157	0.0793476	0.198	0.078	7.0284e-153	1
AT1G03470	5.99721e-157	0.0681242	0.092	0.023	1.52917e-152	1
AT5G43520	8.75312e-157	0.106088	0.184	0.069	2.23187e-152	1
AT3G01830	1.04043e-156	0.0865923	0.12	0.036	2.65289e-152	1
AT3G01770	1.35013e-156	0.103128	0.208	0.085	3.44256e-152	1
AT4G23420	4.33858e-156	0.0873576	0.204	0.082	1.10625e-151	1
AT1G02860	7.68749e-156	0.0809791	0.123	0.037	1.96016e-151	1
AT2G26710	2.43753e-155	0.0999616	0.137	0.045	6.21521e-151	1
AT4G34400	4.72376e-155	0.0551403	0.064	0.012	1.20446e-150	1
AT5G38100	6.30786e-155	0.110137	0.144	0.048	1.60838e-150	1
AT1G07520	7.63171e-155	0.10329	0.203	0.083	1.94593e-150	1
AT5G21900	2.08505e-154	0.0846244	0.133	0.043	5.31645e-150	1
AT3G63030	6.88565e-154	0.0728136	0.184	0.071	1.7557e-149	1
AT1G56600	8.23261e-154	0.159428	0.083	0.02	2.09915e-149	1
AT3G00800	8.23398e-154	0.0323284	0.029	0.002	2.0995e-149	1
AT3G10600	2.6365e-153	0.0396754	0.044	0.006	6.72254e-149	1
AT1G01500	5.75181e-153	0.0657858	0.093	0.024	1.4666e-148	1
AT3G19400	3.65247e-152	0.102746	0.189	0.074	9.31307e-148	1
AT5G41300	4.37465e-152	0.0721545	0.117	0.035	1.11545e-147	1
AT2G32670	5.05257e-151	0.0355853	0.038	0.005	1.2883e-146	1
AT3G14075	5.11677e-151	0.104434	0.192	0.077	1.30468e-146	1
AT2G19660	1.33415e-150	0.0686368	0.118	0.036	3.40181e-146	1
AT1G55000	4.15169e-150	0.0785194	0.136	0.046	1.0586e-145	1
AT3G21630	6.84726e-150	0.0588767	0.21	0.086	1.74591e-145	1
AT5G66900	5.37167e-149	0.047887	0.074	0.017	1.36967e-144	1
AT5G63760	9.44815e-149	0.0781513	0.126	0.04	2.40909e-144	1
AT4G29930	1.64286e-147	0.0851273	0.082	0.02	4.18897e-143	1
AT1G33050	3.75041e-146	0.092058	0.193	0.079	9.56279e-142	1
AT1G33270	4.02096e-146	0.0710856	0.122	0.039	1.02526e-141	1
AT5G03330	5.69023e-146	0.0908179	0.136	0.046	1.4509e-141	1
AT1G10690	1.22965e-145	0.148806	0.215	0.093	3.13537e-141	1
AT1G13750	1.42028e-145	0.0458128	0.182	0.071	3.62143e-141	1
AT3G54410	1.62248e-145	0.025585	0.029	0.003	4.13701e-141	1
AT1G64930	1.72681e-145	0.0505111	0.056	0.01	4.40302e-141	1
AT1G28390	2.08892e-145	0.086386	0.169	0.064	5.32633e-141	1
AT1G16670	2.21773e-145	0.066308	0.177	0.068	5.65477e-141	1
AT5G43850	2.89873e-145	0.0767559	0.217	0.093	7.39118e-141	1
AT3G54500	1.24605e-144	0.0717898	0.093	0.025	3.17717e-140	1
AT1G17420	3.0275e-144	0.145891	0.174	0.068	7.71953e-140	1
AT1G72950	6.40086e-144	0.0541385	0.069	0.015	1.63209e-139	1
AT3G13432	8.54528e-144	0.0415501	0.042	0.006	2.17888e-139	1
AT5G13970	7.00822e-143	0.104694	0.208	0.089	1.78696e-138	1
AT1G73160	9.31633e-143	0.0488603	0.173	0.066	2.37548e-138	1
AT4G25490	1.01712e-142	0.128607	0.119	0.038	2.59346e-138	1
AT5G53970	1.30887e-142	0.0585977	0.082	0.02	3.33737e-138	1
AT5G61670	4.80306e-142	0.0900381	0.185	0.075	1.22468e-137	1
AT4G38900	8.85874e-142	0.0738068	0.213	0.091	2.2588e-137	1
AT5G41100	3.43446e-141	0.0894995	0.223	0.099	8.7572e-137	1
AT4G14070	4.03804e-141	0.0604048	0.087	0.023	1.02962e-136	1
AT5G59060	7.91081e-141	0.0346348	0.035	0.004	2.0171e-136	1
AT1G68920	1.48535e-140	0.0913767	0.206	0.088	3.78734e-136	1
AT3G03880	1.18062e-139	0.0910495	0.201	0.085	3.01033e-135	1
AT3G59310	3.17035e-139	0.0543337	0.086	0.022	8.08376e-135	1
AT4G19870	5.20515e-139	0.10384	0.151	0.056	1.32721e-134	1
AT1G71400	6.53728e-139	0.0735208	0.152	0.056	1.66688e-134	1
AT5G63910	9.36802e-138	0.0607685	0.217	0.095	2.38866e-133	1
AT4G34240	1.65626e-137	0.0614375	0.097	0.028	4.22314e-133	1
AT1G32870	2.45081e-137	0.057558	0.083	0.021	6.24906e-133	1
AT3G16910	4.13614e-137	0.0728179	0.197	0.082	1.05463e-132	1
AT5G51050	4.51837e-137	0.0752739	0.121	0.04	1.15209e-132	1
AT1G14260	2.2135e-136	0.0422619	0.041	0.006	5.64397e-132	1
AT5G06760	5.00044e-136	0.175758	0.127	0.043	1.27501e-131	1
AT5G53050	6.80919e-136	0.0933324	0.205	0.089	1.73621e-131	1
AT1G28960	1.53367e-135	0.0843161	0.217	0.096	3.91055e-131	1
AT5G01560	2.51895e-135	0.082403	0.075	0.018	6.42283e-131	1
AT1G56080	2.64546e-135	0.0682139	0.163	0.063	6.74539e-131	1
AT4G35070	2.90638e-135	0.099851	0.08	0.02	7.41068e-131	1
AT3G54850	3.46712e-135	0.0754583	0.126	0.043	8.84045e-131	1
AT5G63290	1.06595e-134	0.0602961	0.062	0.013	2.71795e-130	1
AT2G21840	1.4247e-134	0.0645123	0.151	0.056	3.63269e-130	1
AT5G54510	1.54901e-134	0.149321	0.145	0.053	3.94966e-130	1
AT5G53580	7.66295e-134	0.0544185	0.07	0.016	1.9539e-129	1
AT5G44572	8.90671e-134	0.0650209	0.03	0.003	2.27103e-129	1
AT1G66090	1.43132e-133	0.0970835	0.064	0.014	3.64957e-129	1
AT2G20900	3.23812e-133	0.0993151	0.215	0.096	8.25657e-129	1
AT1G73650	3.64813e-133	0.0636892	0.135	0.048	9.30201e-129	1
AT5G61560	6.55109e-133	0.049636	0.089	0.024	1.6704e-128	1
AT5G47090	1.36954e-132	0.0840553	0.177	0.073	3.49205e-128	1
AT1G13570	3.84585e-132	0.0583399	0.137	0.049	9.80615e-128	1
AT2G39660	9.42279e-132	0.0525133	0.155	0.059	2.40262e-127	1
AT1G13520	8.17626e-131	0.063654	0.055	0.011	2.08478e-126	1
AT3G26210	1.50176e-130	0.0328492	0.04	0.006	3.82919e-126	1
AT1G06110	1.76022e-130	0.0708939	0.209	0.092	4.4882e-126	1
AT1G52260	4.9179e-130	0.0604106	0.17	0.068	1.25397e-125	1
AT4G21865	6.30303e-130	0.049501	0.077	0.02	1.60715e-125	1
AT1G80520	2.95524e-129	0.0857287	0.206	0.09	7.53528e-125	1
AT1G54450	3.92648e-129	0.0485368	0.153	0.058	1.00117e-124	1
AT5G52020	4.53809e-129	0.107609	0.127	0.044	1.15712e-124	1
AT4G04320	7.25262e-129	0.0673459	0.118	0.04	1.84927e-124	1
AT3G27416	1.33887e-128	0.0292691	0.026	0.002	3.41384e-124	1
AT2G42300	1.95237e-128	0.0611356	0.129	0.046	4.97816e-124	1
AT1G35190	5.85793e-128	0.0774945	0.138	0.051	1.49366e-123	1
AT1G52680	1.07567e-127	0.024074	0.017	0.001	2.74275e-123	1
AT2G47770	2.26419e-127	0.109889	0.091	0.026	5.77324e-123	1
AT1G15740	2.48727e-127	0.0718268	0.178	0.074	6.34204e-123	1
AT1G33290	4.22487e-127	0.0834428	0.116	0.039	1.07726e-122	1
AT2G15695	7.06483e-127	0.0884676	0.154	0.061	1.80139e-122	1
AT3G10820	1.22517e-126	0.0685072	0.176	0.072	3.12395e-122	1
AT1G78600	3.76348e-126	0.0655327	0.209	0.093	9.59611e-122	1
AT5G24640	4.10473e-126	0.181963	0.052	0.01	1.04662e-121	1
AT2G14740	5.93371e-126	0.0758405	0.164	0.066	1.51298e-121	1
AT1G78200	5.97521e-126	0.0589767	0.087	0.025	1.52356e-121	1
AT1G04360	6.81038e-126	0.063524	0.089	0.026	1.73651e-121	1
AT2G41880	1.01607e-125	0.0732221	0.167	0.068	2.59077e-121	1
AT3G07650	1.03129e-125	0.0805717	0.191	0.083	2.62957e-121	1
AT4G13040	3.17984e-125	0.0610222	0.143	0.054	8.10795e-121	1
AT3G14090	4.18391e-125	0.069802	0.171	0.071	1.06681e-120	1
AT4G27600	6.7279e-125	0.0670624	0.136	0.05	1.71548e-120	1
AT4G01720	6.85382e-125	0.0558426	0.072	0.018	1.74759e-120	1
AT2G31585	7.13366e-125	0.0526658	0.154	0.06	1.81894e-120	1
AT1G79450	8.87625e-125	0.0487708	0.159	0.062	2.26327e-120	1
AT4G21510	1.49325e-124	0.071352	0.136	0.05	3.80749e-120	1
AT2G29065	1.66871e-124	0.0703709	0.119	0.041	4.25487e-120	1
AT1G16930	2.33389e-124	0.0478203	0.084	0.023	5.95094e-120	1
AT5G03115	4.06364e-124	0.0349767	0.025	0.002	1.03615e-119	1
AT5G48100	6.17798e-124	0.0645806	0.075	0.019	1.57526e-119	1
AT3G49210	9.23082e-124	0.0531638	0.084	0.023	2.35367e-119	1
AT5G06480	9.76805e-124	0.0644606	0.105	0.034	2.49066e-119	1
AT1G80650	1.21058e-123	0.0523529	0.077	0.02	3.08673e-119	1
AT3G23400	5.10239e-123	0.0809439	0.182	0.078	1.30101e-118	1
AT3G01900	6.72696e-123	0.0495544	0.067	0.016	1.71524e-118	1
AT5G54140	1.823e-122	0.0464482	0.102	0.032	4.64828e-118	1
AT1G05230	2.11336e-122	0.0243812	0.022	0.002	5.38864e-118	1
AT5G22660	5.6383e-122	0.0462313	0.082	0.023	1.43765e-117	1
AT2G05590	1.22155e-121	0.0774104	0.211	0.097	3.1147e-117	1
AT4G24350	4.44296e-121	0.0323756	0.031	0.004	1.13287e-116	1
AT3G29810	5.78012e-121	0.0695167	0.099	0.031	1.47382e-116	1
AT4G36910	6.09868e-121	0.0636505	0.157	0.063	1.55504e-116	1
AT5G09790	1.28998e-120	0.0684974	0.119	0.042	3.28919e-116	1
AT3G12040	2.89733e-120	0.0504	0.075	0.02	7.38761e-116	1
AT3G48330	3.22834e-120	0.0810189	0.191	0.084	8.23161e-116	1
AT3G45040	4.54004e-120	0.0812485	0.179	0.077	1.15762e-115	1
AT2G17705	6.87699e-120	0.0699144	0.18	0.077	1.7535e-115	1
AT5G15260	7.98345e-120	0.0608956	0.133	0.05	2.03562e-115	1
AT3G47640	2.17352e-119	0.076342	0.156	0.063	5.54203e-115	1
AT1G67970	2.18215e-119	0.0552761	0.075	0.02	5.56403e-115	1
AT1G63750	2.58922e-119	0.0311282	0.03	0.003	6.602e-115	1
AT5G58575	3.04186e-119	0.0720183	0.168	0.07	7.75613e-115	1
AT1G20225	3.43113e-119	0.0572653	0.179	0.076	8.74871e-115	1
AT4G26470	3.54813e-118	0.0462209	0.167	0.069	9.04702e-114	1
AT5G11600	1.08609e-117	0.0624848	0.141	0.055	2.7693e-113	1
AT5G47070	1.08962e-117	0.0672976	0.112	0.038	2.7783e-113	1
AT1G30100	1.09233e-117	0.0341211	0.026	0.003	2.78522e-113	1
AT4G37390	4.52197e-117	0.0610102	0.17	0.071	1.15301e-112	1
AT1G16850	5.17301e-117	0.103276	0.118	0.042	1.31902e-112	1
AT5G61580	1.00152e-116	0.0604579	0.157	0.064	2.55369e-112	1
AT3G16190	1.08239e-116	0.0770617	0.198	0.09	2.75987e-112	1
AT4G32250	1.91839e-116	0.0747968	0.132	0.05	4.8915e-112	1
AT1G71130	1.16349e-115	0.0952122	0.155	0.064	2.96667e-111	1
AT5G67450	1.28024e-115	0.0585448	0.084	0.024	3.26437e-111	1
AT3G14590	2.2241e-115	0.056589	0.105	0.035	5.67102e-111	1
AT5G22550	2.43544e-115	0.0548841	0.069	0.018	6.20989e-111	1
AT1G65985	2.99679e-115	0.0274204	0.211	0.096	7.64122e-111	1
AT2G46940	4.0934e-115	0.061861	0.089	0.027	1.04374e-110	1
AT2G02220	4.20488e-115	0.071292	0.165	0.069	1.07216e-110	1
AT4G29440	1.16422e-114	0.0620138	0.125	0.046	2.96852e-110	1
AT1G71110	1.40884e-114	0.078336	0.135	0.052	3.59226e-110	1
AT2G43040	8.96134e-114	0.0516362	0.137	0.053	2.28496e-109	1
AT5G02240	1.29141e-113	0.0590578	0.166	0.07	3.29285e-109	1
AT3G13100	1.78979e-113	0.0553706	0.079	0.022	4.5636e-109	1
AT5G23510	2.77507e-113	0.0282938	0.15	0.06	7.07588e-109	1
AT3G51680	4.62346e-113	0.0724079	0.053	0.011	1.17889e-108	1
AT5G53470	7.92309e-112	0.0776466	0.181	0.081	2.02023e-107	1
AT5G43745	1.98701e-111	0.0569075	0.116	0.042	5.06648e-107	1
AT5G03140	5.78032e-111	0.0790557	0.175	0.077	1.47387e-106	1
AT1G08720	6.18282e-111	0.0756668	0.174	0.076	1.57649e-106	1
AT5G03430	9.17154e-111	0.0605463	0.195	0.09	2.33856e-106	1
AT1G53430	1.1592e-110	0.0755321	0.127	0.048	2.95573e-106	1
AT1G69450	2.68926e-110	0.044481	0.167	0.071	6.85708e-106	1
AT4G01360	8.4287e-110	0.117821	0.115	0.041	2.14915e-105	1
AT1G23780	8.74075e-110	0.0711081	0.206	0.098	2.22872e-105	1
AT4G12000	8.86547e-110	0.0708328	0.136	0.053	2.26052e-105	1
AT2G03440	8.96435e-110	0.0461604	0.14	0.055	2.28573e-105	1
AT2G32040	4.04119e-109	0.0674269	0.163	0.07	1.03042e-104	1
AT2G20780	4.33864e-109	0.0635032	0.201	0.093	1.10627e-104	1
AT2G35658	6.45573e-109	0.0540933	0.078	0.022	1.64608e-104	1
AT3G27610	7.42072e-109	0.0463456	0.084	0.025	1.89213e-104	1
AT3G27210	7.90616e-109	0.0546153	0.164	0.07	2.01591e-104	1
AT4G23730	9.36696e-109	0.0617649	0.141	0.057	2.38839e-104	1
AT5G20110	1.05145e-108	0.0399791	0.167	0.072	2.68098e-104	1
AT3G53270	3.93622e-108	0.0570913	0.102	0.035	1.00366e-103	1
AT5G05230	1.277e-107	0.0655216	0.117	0.043	3.25608e-103	1
AT5G19150	1.43652e-107	0.0616073	0.157	0.067	3.66284e-103	1
AT2G14210	1.83763e-107	0.0781679	0.141	0.057	4.68558e-103	1
AT5G24960	3.8414e-107	0.0423476	0.071	0.019	9.79479e-103	1
AT1G77420	7.8502e-107	0.053724	0.146	0.06	2.00164e-102	1
AT4G17150	2.95503e-106	0.0588117	0.139	0.056	7.53475e-102	1
AT5G03880	5.61172e-106	0.0554121	0.097	0.033	1.43088e-101	1
AT3G06250	1.32075e-105	0.0679469	0.121	0.046	3.36764e-101	1
AT3G47000	2.2231e-105	0.0623672	0.179	0.081	5.66846e-101	1
AT2G39980	2.59064e-105	0.140973	0.08	0.024	6.60562e-101	1
AT2G18250	2.74441e-105	0.0675679	0.169	0.075	6.9977e-101	1
AT2G40750	2.76157e-105	0.0479351	0.094	0.031	7.04146e-101	1
AT5G11790	4.36566e-105	0.054688	0.145	0.059	1.11316e-100	1
AT5G55100	6.53804e-105	0.0681856	0.175	0.079	1.66707e-100	1
AT1G06450	9.00941e-105	0.0577913	0.07	0.019	2.29722e-100	1
AT5G51500	1.95956e-104	0.0537555	0.136	0.054	4.99648e-100	1
AT5G11090	3.67899e-104	0.0592884	0.146	0.061	9.38068e-100	1
AT5G22355	3.77116e-104	0.0341098	0.182	0.082	9.61571e-100	1
AT5G42965	4.75438e-104	0.063868	0.105	0.037	1.21227e-99	1
AT3G19900	6.39195e-104	0.0496943	0.084	0.026	1.62982e-99	1
AT3G45660	7.28059e-104	0.0463327	0.059	0.014	1.85641e-99	1
AT4G18140	1.07789e-103	0.0656932	0.158	0.068	2.7484e-99	1
AT1G16250	1.53489e-103	0.0656834	0.12	0.046	3.91365e-99	1
AT4G02280	1.5561e-103	0.0678845	0.082	0.025	3.96774e-99	1
AT3G53810	6.06415e-103	0.0678785	0.13	0.052	1.54624e-98	1
AT5G53090	8.67407e-103	0.0489418	0.182	0.083	2.21172e-98	1
AT1G58180	1.83748e-102	0.0635912	0.188	0.087	4.68521e-98	1
AT4G39570	2.29223e-102	0.0645458	0.133	0.054	5.84472e-98	1
AT1G16300	2.98666e-102	0.0472994	0.197	0.093	7.6154e-98	1
AT1G01725	1.13551e-101	0.050226	0.07	0.02	2.89531e-97	1
AT5G07010	2.25729e-101	0.0639268	0.139	0.057	5.75564e-97	1
AT1G73670	3.04356e-101	0.041344	0.171	0.077	7.76046e-97	1
AT3G57140	4.90434e-101	0.0332531	0.031	0.005	1.25051e-96	1
AT3G07960	6.80788e-101	0.052985	0.112	0.041	1.73587e-96	1
AT3G28910	7.25119e-101	0.0862618	0.121	0.046	1.84891e-96	1
AT2G40950	7.76744e-101	0.0664146	0.188	0.088	1.98054e-96	1
AT2G36026	9.02976e-101	0.0330757	0.032	0.005	2.30241e-96	1
AT1G69260	9.67901e-101	0.0682589	0.151	0.065	2.46795e-96	1
AT5G12930	1.0038e-100	0.0461487	0.112	0.041	2.55948e-96	1
AT1G08910	3.13273e-100	0.0541609	0.079	0.024	7.98783e-96	1
AT4G04745	6.07113e-100	0.105276	0.156	0.068	1.54802e-95	1
AT3G09030	7.34127e-100	0.0587757	0.103	0.037	1.87188e-95	1
AT2G03390	7.87358e-100	0.0556121	0.091	0.031	2.0076e-95	1
AT4G28840	8.54391e-100	0.0534248	0.096	0.033	2.17853e-95	1
AT4G19990	1.04657e-99	0.0510084	0.101	0.036	2.66854e-95	1
AT1G78895	1.06408e-99	0.063605	0.165	0.074	2.7132e-95	1
AT3G48180	1.11931e-99	0.0480837	0.071	0.02	2.85402e-95	1
AT1G22570	1.40333e-98	0.0309469	0.054	0.013	3.57821e-94	1
AT1G27840	1.67321e-98	0.0616664	0.156	0.069	4.26636e-94	1
AT2G38660	2.49184e-98	0.0565427	0.149	0.064	6.35369e-94	1
AT1G19660	3.30114e-98	0.0574369	0.14	0.058	8.41724e-94	1
AT3G57800	5.29974e-98	0.0469628	0.112	0.042	1.35133e-93	1
AT5G64550	6.05843e-98	0.0377699	0.049	0.011	1.54478e-93	1
AT3G49540	7.17456e-98	0.038679	0.019	0.002	1.82937e-93	1
AT2G34380	1.00944e-97	0.055811	0.086	0.028	2.57387e-93	1
AT1G24350	1.45983e-97	0.0383655	0.189	0.09	3.72228e-93	1
AT5G11910	1.66602e-97	0.0501473	0.147	0.063	4.24801e-93	1
AT5G07360	4.49614e-97	0.0377732	0.189	0.089	1.14643e-92	1
AT5G59400	1.36258e-96	0.0524836	0.074	0.022	3.4743e-92	1
AT3G45620	1.48655e-96	0.0490277	0.158	0.07	3.79041e-92	1
AT4G01550	1.60662e-96	0.0368741	0.054	0.013	4.09657e-92	1
AT1G28765	3.06822e-96	0.0294786	0.026	0.003	7.82336e-92	1
AT1G27520	3.54997e-96	0.0597925	0.129	0.053	9.05172e-92	1
AT2G28460	4.5063e-96	0.0339504	0.048	0.011	1.14902e-91	1
AT5G41800	8.74931e-96	0.0355539	0.16	0.07	2.2309e-91	1
AT5G48590	9.75685e-96	0.0527379	0.082	0.026	2.4878e-91	1
AT1G13880	2.52157e-95	0.0604602	0.187	0.09	6.4295e-91	1
AT1G55110	2.55575e-95	0.043904	0.058	0.015	6.51666e-91	1
AT3G48090	2.55703e-95	0.0542664	0.195	0.095	6.51992e-91	1
AT4G31530	2.65092e-95	0.0580845	0.103	0.038	6.75931e-91	1
AT1G19380	2.85177e-95	0.0676903	0.156	0.069	7.27143e-91	1
AT4G16670	4.49409e-95	0.0974806	0.158	0.071	1.1459e-90	1
AT3G14830	3.12668e-94	0.0506366	0.157	0.07	7.97241e-90	1
AT3G51440	7.37721e-94	0.0442115	0.149	0.065	1.88104e-89	1
AT5G19380	3.26861e-93	0.0577303	0.148	0.065	8.3343e-89	1
AT2G27180	3.97352e-93	0.0264516	0.026	0.003	1.01317e-88	1
AT5G17960	8.72674e-93	0.0399109	0.043	0.009	2.22515e-88	1
AT4G22745	1.32795e-92	0.0599808	0.122	0.049	3.386e-88	1
AT5G66610	2.95818e-92	0.0376025	0.05	0.012	7.54278e-88	1
AT5G24620	5.50206e-92	0.0390035	0.191	0.093	1.40292e-87	1
AT2G09665	1.28149e-91	0.0261605	0.025	0.003	3.26754e-87	1
AT1G49720	1.56877e-91	0.0641969	0.145	0.064	4.00006e-87	1
AT2G04890	1.63681e-91	0.0472615	0.1	0.037	4.17354e-87	1
AT1G74520	1.69564e-91	0.0520268	0.162	0.074	4.32353e-87	1
AT1G50940	1.89811e-91	0.050913	0.126	0.052	4.8398e-87	1
AT4G33030	6.50559e-91	0.0563289	0.109	0.042	1.6588e-86	1
AT3G54380	4.11066e-90	0.050923	0.188	0.092	1.04814e-85	1
AT1G72120	4.12613e-90	0.0345252	0.044	0.01	1.05208e-85	1
AT4G02715	4.61308e-90	0.0526493	0.182	0.088	1.17624e-85	1
AT3G01200	7.93312e-90	0.0508726	0.128	0.053	2.02279e-85	1
AT4G15396	9.78471e-90	0.0165024	0.014	0.001	2.4949e-85	1
AT1G03030	1.01087e-89	0.0461157	0.136	0.059	2.5775e-85	1
AT5G16800	1.69876e-89	0.0372289	0.194	0.096	4.3315e-85	1
AT5G48250	1.81244e-89	0.0519626	0.166	0.077	4.62136e-85	1
AT3G48450	2.10799e-89	0.109649	0.05	0.012	5.37496e-85	1
AT1G71190	4.80452e-89	0.0440847	0.178	0.085	1.22506e-84	1
AT3G56790	7.82772e-89	0.0577302	0.125	0.052	1.99591e-84	1
AT5G07730	9.70288e-89	0.0528362	0.099	0.037	2.47404e-84	1
AT4G25520	2.60928e-88	0.0456396	0.143	0.063	6.65315e-84	1
AT2G21850	4.57116e-88	0.0327891	0.133	0.057	1.16556e-83	1
AT3G49160	5.10714e-88	0.0400074	0.07	0.022	1.30222e-83	1
AT4G11050	7.1584e-88	0.0393157	0.074	0.023	1.82525e-83	1
AT5G10600	1.11091e-87	0.0294112	0.048	0.012	2.83259e-83	1
AT3G49580	1.17205e-87	0.0890973	0.038	0.008	2.9885e-83	1
AT1G26440	2.18169e-87	0.0485851	0.133	0.057	5.56288e-83	1
AT1G64320	2.42876e-87	0.0251426	0.029	0.005	6.19286e-83	1
AT1G76360	4.08663e-87	0.0332559	0.045	0.011	1.04201e-82	1
AT3G16280	4.42797e-86	0.0701529	0.083	0.029	1.12904e-81	1
AT1G21780	5.16872e-86	0.0690737	0.149	0.068	1.31792e-81	1
AT2G02730	5.19882e-86	0.0450512	0.178	0.087	1.3256e-81	1
AT3G51390	6.0568e-86	0.0494767	0.166	0.079	1.54436e-81	1
AT2G21470	4.49588e-85	0.0369979	0.196	0.099	1.14636e-80	1
AT5G42290	6.4824e-85	0.0617602	0.059	0.017	1.65288e-80	1
AT5G45310	8.27793e-85	0.0315593	0.028	0.004	2.11071e-80	1
AT3G28480	2.30976e-84	0.0330346	0.178	0.087	5.88942e-80	1
AT1G56020	2.99711e-84	0.0563871	0.161	0.076	7.64204e-80	1
AT3G06170	4.8096e-84	0.0528703	0.188	0.094	1.22635e-79	1
AT5G24930	5.35626e-84	0.0459706	0.072	0.023	1.36574e-79	1
AT1G27890	5.57239e-84	0.0210328	0.019	0.002	1.42085e-79	1
AT1G56090	8.43374e-84	0.053676	0.127	0.055	2.15044e-79	1
AT4G35760	1.34544e-83	0.0444231	0.077	0.026	3.43061e-79	1
AT5G19080	1.62847e-83	0.0373774	0.103	0.04	4.15226e-79	1
AT1G29690	2.38073e-83	0.0487773	0.184	0.091	6.07039e-79	1
AT3G16565	2.42435e-83	0.0344525	0.099	0.038	6.1816e-79	1
AT1G34120	5.89901e-83	0.0461649	0.079	0.027	1.50413e-78	1
AT5G04770	1.20555e-82	0.0411238	0.161	0.076	3.0739e-78	1
AT5G47960	2.09727e-82	0.0337066	0.123	0.052	5.34761e-78	1
AT5G26770	2.15811e-82	0.0542434	0.134	0.06	5.50274e-78	1
AT5G39930	1.55698e-81	0.0146937	0.015	0.001	3.96998e-77	1
AT5G47980	1.82581e-81	0.0361773	0.065	0.02	4.65546e-77	1
AT3G25870	2.52886e-81	0.0381952	0.045	0.011	6.44809e-77	1
AT2G34830	2.68591e-81	0.0284766	0.111	0.045	6.84853e-77	1
AT1G53660	3.64415e-81	0.033581	0.063	0.019	9.29185e-77	1
AT3G50310	6.04015e-81	0.0289849	0.032	0.006	1.54012e-76	1
AT3G56200	1.57032e-80	0.0564512	0.125	0.054	4.00401e-76	1
AT2G39100	2.03929e-80	0.0536702	0.102	0.041	5.19978e-76	1
AT2G25300	2.95634e-80	0.0357757	0.101	0.04	7.53808e-76	1
AT5G16380	3.698e-80	0.0514638	0.137	0.062	9.42916e-76	1
AT1G78590	4.14456e-80	0.0415422	0.119	0.051	1.05678e-75	1
AT1G21326	1.47565e-79	0.0316277	0.02	0.002	3.76261e-75	1
AT1G33540	1.65865e-79	0.0338673	0.077	0.026	4.22921e-75	1
AT2G22310	2.21492e-79	0.0549336	0.107	0.044	5.64761e-75	1
AT2G43540	2.68746e-79	0.0436171	0.1	0.039	6.85248e-75	1
AT3G20300	3.35176e-79	0.0528286	0.069	0.022	8.54633e-75	1
AT1G59650	3.44155e-79	0.0504581	0.177	0.089	8.77525e-75	1
AT5G28830	4.77712e-79	0.049109	0.114	0.048	1.21807e-74	1
AT2G24400	9.91983e-79	0.0757543	0.193	0.099	2.52936e-74	1
AT2G04690	1.00493e-78	0.0573796	0.135	0.061	2.56237e-74	1
AT5G25210	1.24404e-78	0.0416638	0.133	0.06	3.17206e-74	1
AT1G67550	2.04916e-78	0.0387282	0.162	0.078	5.22494e-74	1
AT3G51110	2.08091e-78	0.0563846	0.09	0.034	5.30592e-74	1
AT1G78510	2.11705e-78	0.040321	0.082	0.03	5.39807e-74	1
AT2G19710	2.88927e-78	0.0516743	0.146	0.068	7.36706e-74	1
AT5G61760	5.28811e-78	0.0359559	0.129	0.057	1.34836e-73	1
AT1G14970	5.28899e-78	0.0455007	0.073	0.025	1.34859e-73	1
AT4G10730	5.33671e-78	0.0489075	0.16	0.078	1.36075e-73	1
AT2G03730	9.11236e-78	0.0412486	0.143	0.066	2.32347e-73	1
AT5G10610	1.30048e-77	0.0394972	0.081	0.029	3.31597e-73	1
AT5G48440	1.45997e-77	0.042307	0.159	0.077	3.72263e-73	1
AT3G46180	1.67973e-77	0.0388506	0.17	0.085	4.28298e-73	1
AT5G59700	1.92821e-77	0.0274708	0.032	0.006	4.91655e-73	1
AT3G13050	1.97268e-77	0.0284068	0.127	0.056	5.02995e-73	1
AT3G51450	2.25432e-77	0.0429543	0.078	0.028	5.74807e-73	1
AT3G56400	2.56742e-77	0.0973271	0.095	0.037	6.54642e-73	1
AT4G38480	4.58204e-77	0.0453895	0.084	0.031	1.16833e-72	1
AT5G43040	8.778e-77	0.0397364	0.13	0.058	2.23822e-72	1
AT2G45080	1.35314e-76	0.0309882	0.039	0.009	3.45024e-72	1
AT3G19490	1.37144e-76	0.030493	0.168	0.083	3.49689e-72	1
AT5G59000	1.60985e-76	0.0425138	0.08	0.029	4.10478e-72	1
AT5G12130	3.23443e-76	0.0383718	0.109	0.046	8.24714e-72	1
AT4G01230	3.63217e-76	0.0166244	0.019	0.002	9.26132e-72	1
AT4G18280	4.24872e-76	0.241461	0.167	0.086	1.08334e-71	1
AT5G02290	4.29654e-76	0.0511531	0.184	0.095	1.09553e-71	1
AT1G10410	5.4632e-76	0.0304426	0.179	0.091	1.39301e-71	1
AT2G17760	7.89145e-76	0.0524822	0.124	0.055	2.01216e-71	1
AT3G11670	7.90638e-76	0.0546509	0.113	0.048	2.01597e-71	1
AT5G54855	8.01029e-76	0.0366633	0.163	0.081	2.04246e-71	1
AT4G11530	1.60812e-75	0.0380669	0.073	0.025	4.10039e-71	1
AT5G51640	4.85122e-75	0.0402983	0.123	0.055	1.23696e-70	1
AT2G31865	7.24428e-75	0.0331222	0.035	0.007	1.84715e-70	1
AT1G20310	9.27806e-75	0.060801	0.066	0.022	2.36572e-70	1
AT2G03620	1.07275e-74	0.0428195	0.105	0.044	2.7353e-70	1
AT5G44250	4.11722e-74	0.0464343	0.146	0.07	1.04981e-69	1
AT2G17520	6.84422e-74	0.0399318	0.157	0.077	1.74514e-69	1
AT4G23510	7.21878e-74	0.0334682	0.093	0.037	1.84064e-69	1
AT2G47760	1.55733e-73	0.050651	0.187	0.098	3.97089e-69	1
AT3G59090	9.09839e-73	0.0487704	0.184	0.097	2.31991e-68	1
AT1G26260	5.051e-72	0.0398102	0.085	0.033	1.2879e-67	1
AT3G50790	6.16997e-72	0.041528	0.112	0.049	1.57322e-67	1
AT3G46450	8.52779e-72	0.0445162	0.114	0.05	2.17442e-67	1
AT3G23240	8.77225e-72	0.0516547	0.039	0.01	2.23675e-67	1
AT3G25882	9.67342e-72	0.0321298	0.042	0.01	2.46653e-67	1
AT5G00585	9.93829e-72	0.0314653	0.043	0.011	2.53407e-67	1
AT5G45580	1.00879e-71	0.0154212	0.123	0.055	2.57222e-67	1
AT2G35490	1.01252e-71	0.053282	0.108	0.046	2.58173e-67	1
AT5G43030	1.24148e-71	0.0354409	0.091	0.036	3.16553e-67	1
AT5G55700	5.30281e-71	0.0473414	0.132	0.062	1.35211e-66	1
AT1G73880	7.79144e-71	0.0512351	0.101	0.042	1.98666e-66	1
AT5G63260	1.72037e-70	0.0447695	0.182	0.097	4.38661e-66	1
AT3G61880	4.10638e-70	0.0532151	0.039	0.01	1.04704e-65	1
AT5G23520	4.15892e-70	0.0349137	0.138	0.066	1.06044e-65	1
AT1G06930	6.22874e-70	0.0186081	0.18	0.092	1.5882e-65	1
AT2G31955	7.04614e-70	0.0375532	0.138	0.066	1.79663e-65	1
AT3G24730	7.18298e-70	0.0425497	0.11	0.048	1.83152e-65	1
AT1G77480	7.93908e-70	0.0349327	0.083	0.032	2.02431e-65	1
AT2G40020	8.19008e-70	0.0239208	0.027	0.005	2.08831e-65	1
AT4G33410	1.01583e-69	0.0407985	0.181	0.096	2.59015e-65	1
AT3G06810	1.10618e-69	0.0377288	0.106	0.046	2.82054e-65	1
AT5G63050	1.35949e-69	0.0566771	0.123	0.057	3.46642e-65	1
AT1G30500	1.69127e-69	0.0234333	0.026	0.005	4.3124e-65	1
AT1G54360	1.86501e-69	0.0383133	0.117	0.053	4.75541e-65	1
AT3G12620	2.50471e-69	0.0348894	0.159	0.08	6.3865e-65	1
AT1G69360	2.60055e-69	0.0380165	0.158	0.079	6.63088e-65	1
AT3G59010	2.63342e-69	0.0208073	0.019	0.002	6.7147e-65	1
AT3G48700	5.2034e-69	0.0249192	0.032	0.007	1.32676e-64	1
AT1G03370	5.87675e-69	0.0234071	0.14	0.067	1.49845e-64	1
AT2G44910	9.60153e-69	0.0344965	0.035	0.008	2.4482e-64	1
AT3G59440	1.828e-68	0.0397307	0.036	0.008	4.66104e-64	1
AT4G36090	1.88971e-68	0.037453	0.124	0.058	4.81838e-64	1
AT1G49350	2.63876e-68	0.0367158	0.108	0.048	6.72831e-64	1
AT5G05750	2.74872e-68	0.0424321	0.151	0.076	7.00869e-64	1
AT3G54530	3.45648e-68	0.0155027	0.023	0.004	8.81333e-64	1
AT1G54210	4.52457e-68	0.0432764	0.104	0.045	1.15368e-63	1
AT5G55350	4.76807e-68	0.0195591	0.022	0.004	1.21576e-63	1
AT1G17830	6.69255e-68	0.0304851	0.032	0.007	1.70647e-63	1
AT4G11860	1.03088e-67	0.0300167	0.149	0.074	2.62855e-63	1
AT1G33612	1.28332e-67	0.0282892	0.065	0.022	3.27221e-63	1
AT2G17540	2.52911e-67	0.0398216	0.114	0.051	6.44871e-63	1
AT1G64170	3.29093e-67	0.0171715	0.02	0.003	8.39122e-63	1
AT5G02800	3.68425e-67	0.03114	0.132	0.063	9.39409e-63	1
AT3G10420	4.83569e-67	0.0359711	0.125	0.059	1.233e-62	1
AT2G18915	5.59472e-67	0.0438514	0.095	0.04	1.42654e-62	1
AT1G18700	5.95398e-67	0.0454486	0.153	0.078	1.51815e-62	1
AT1G44750	7.61867e-67	0.0468412	0.153	0.077	1.94261e-62	1
AT1G63900	8.44604e-67	0.0349218	0.156	0.08	2.15357e-62	1
AT5G59250	1.10477e-66	0.0304149	0.072	0.026	2.81693e-62	1
AT3G05350	1.22331e-66	0.039842	0.093	0.039	3.11918e-62	1
AT5G53220	1.92113e-66	0.0412419	0.075	0.028	4.8985e-62	1
AT1G07040	3.29912e-66	0.0320968	0.137	0.067	8.41209e-62	1
AT2G35000	4.86613e-66	0.0302783	0.078	0.03	1.24077e-61	1
AT5G14710	8.18601e-66	0.037167	0.179	0.096	2.08727e-61	1
AT1G06002	2.49885e-65	0.0311237	0.099	0.042	6.37158e-61	1
AT1G07110	2.75739e-65	0.0386527	0.124	0.058	7.03078e-61	1
AT3G06540	3.35153e-65	0.0320972	0.184	0.099	8.54574e-61	1
AT1G80960	4.15856e-65	0.0198295	0.023	0.004	1.06035e-60	1
AT4G38260	1.08901e-64	0.03694	0.121	0.057	2.77676e-60	1
AT5G33395	1.87238e-64	0.0175901	0.014	0.001	4.77419e-60	1
AT5G19540	2.09445e-64	0.0460877	0.089	0.037	5.34042e-60	1
AT3G26080	2.16604e-64	0.0176963	0.027	0.005	5.52296e-60	1
AT2G35710	2.65709e-64	0.0424929	0.123	0.058	6.77504e-60	1
AT1G50710	2.66491e-64	0.020909	0.17	0.09	6.79498e-60	1
AT2G42750	6.75741e-64	0.0413708	0.087	0.036	1.723e-59	1
AT4G13110	8.10602e-64	0.0358346	0.123	0.058	2.06687e-59	1
AT4G28320	1.04925e-63	0.041696	0.06	0.021	2.67539e-59	1
AT5G46295	1.38037e-63	0.02346	0.032	0.007	3.51967e-59	1
AT3G13090	1.45211e-63	0.0265852	0.049	0.015	3.70259e-59	1
AT1G08960	1.51565e-63	0.0398951	0.095	0.041	3.8646e-59	1
AT5G15660	1.9875e-63	0.0242134	0.024	0.004	5.06773e-59	1
AT5G04150	2.84143e-63	0.0155222	0.017	0.002	7.24508e-59	1
AT1G66430	2.84185e-63	0.0343335	0.164	0.086	7.24615e-59	1
AT3G07215	2.9041e-63	0.0337063	0.051	0.016	7.40487e-59	1
AT1G30910	3.45193e-63	0.0296756	0.116	0.054	8.80173e-59	1
AT1G67580	4.02956e-63	0.0333861	0.179	0.097	1.02746e-58	1
AT1G63800	4.19585e-63	0.0353601	0.113	0.052	1.06986e-58	1
AT4G08170	4.85273e-63	0.0283543	0.18	0.098	1.23735e-58	1
AT1G74280	4.90046e-63	0.0181034	0.159	0.083	1.24952e-58	1
AT1G12680	6.66699e-63	0.0288504	0.157	0.082	1.69995e-58	1
AT4G19865	1.55281e-62	0.0449674	0.073	0.028	3.95936e-58	1
AT1G76570	1.8012e-62	0.0270207	0.038	0.01	4.59271e-58	1
AT1G49032	4.29859e-62	0.0204971	0.091	0.038	1.09605e-57	1
AT1G55590	8.95638e-62	0.0354166	0.096	0.042	2.2837e-57	1
AT4G15010	1.00982e-61	0.0401935	0.101	0.045	2.57485e-57	1
AT1G25480	1.20463e-61	0.0270285	0.094	0.04	3.07156e-57	1
AT3G17700	1.40454e-61	0.0182015	0.023	0.004	3.58129e-57	1
AT1G66930	1.66552e-61	0.0322235	0.041	0.011	4.24675e-57	1
AT3G09370	2.84301e-61	0.0438608	0.094	0.041	7.24911e-57	1
AT5G61900	2.88564e-61	0.023878	0.041	0.011	7.35781e-57	1
AT4G30940	3.88764e-61	0.0403795	0.088	0.037	9.91271e-57	1
AT2G21230	4.12067e-61	0.0229634	0.134	0.066	1.05069e-56	1
AT5G48620	4.37132e-61	0.0331265	0.047	0.014	1.1146e-56	1
AT1G67800	8.92271e-61	0.0269938	0.057	0.019	2.27511e-56	1
AT5G62130	1.43243e-60	0.0545397	0.119	0.057	3.6524e-56	1
AT2G17570	2.79628e-60	0.0318824	0.128	0.063	7.12995e-56	1
AT3G17710	4.2444e-60	0.0324982	0.048	0.015	1.08224e-55	1
AT5G15190	4.38037e-60	0.0404728	0.101	0.045	1.11691e-55	1
AT1G27540	9.66865e-60	0.0366953	0.15	0.078	2.46531e-55	1
AT5G03720	1.15598e-59	0.0342048	0.046	0.014	2.94751e-55	1
AT4G35140	1.23967e-59	0.0340686	0.079	0.032	3.16091e-55	1
AT3G10670	4.01211e-59	0.0339214	0.127	0.063	1.02301e-54	1
AT1G61180	4.41504e-59	0.0268158	0.098	0.044	1.12575e-54	1
AT4G02995	4.50678e-59	0.0393242	0.13	0.065	1.14914e-54	1
AT4G33170	4.98825e-59	0.0159396	0.017	0.002	1.2719e-54	1
AT5G66620	5.78166e-59	0.0261102	0.035	0.009	1.47421e-54	1
AT2G17640	6.40408e-59	0.030807	0.078	0.031	1.63291e-54	1
AT3G43440	7.70575e-59	0.0243888	0.175	0.096	1.96481e-54	1
AT4G25835	8.26754e-59	0.0267072	0.1	0.045	2.10806e-54	1
AT2G01170	1.17949e-58	0.0342776	0.147	0.077	3.00746e-54	1
AT4G34210	1.44761e-58	0.0599521	0.072	0.028	3.69111e-54	1
AT3G61800	1.58469e-58	0.0399601	0.099	0.045	4.04064e-54	1
AT5G52310	2.14492e-58	0.0371124	0.09	0.039	5.46912e-54	1
AT2G46100	2.30491e-58	0.0293391	0.059	0.021	5.87707e-54	1
AT5G52660	9.81405e-58	0.0508993	0.112	0.054	2.50239e-53	1
AT3G26395	1.82448e-57	0.0316277	0.105	0.049	4.65207e-53	1
AT1G69920	1.95582e-57	0.056642	0.054	0.019	4.98695e-53	1
AT4G30400	2.10915e-57	0.0320515	0.121	0.059	5.37792e-53	1
AT1G49520	2.41294e-57	0.0383927	0.074	0.03	6.15252e-53	1
AT3G55040	2.82765e-57	0.0270403	0.045	0.014	7.20993e-53	1
AT2G35950	3.53371e-57	0.0172896	0.015	0.002	9.01025e-53	1
AT1G74360	3.66677e-57	0.0208344	0.026	0.006	9.34953e-53	1
AT3G50845	3.82589e-57	0.0387088	0.093	0.041	9.75526e-53	1
AT2G29090	6.43847e-57	0.020578	0.015	0.002	1.64168e-52	1
AT2G14110	9.10027e-57	0.0348235	0.096	0.044	2.32039e-52	1
AT2G37150	1.00032e-56	0.0345744	0.08	0.033	2.55062e-52	1
AT5G45250	1.54629e-56	0.025735	0.07	0.027	3.94272e-52	1
AT2G18680	1.56995e-56	0.0297413	0.054	0.019	4.00305e-52	1
AT2G02400	1.58386e-56	0.0299693	0.073	0.029	4.03854e-52	1
AT5G56210	1.6946e-56	0.0287832	0.128	0.065	4.32089e-52	1
AT3G58865	1.75399e-56	0.0279754	0.084	0.036	4.47232e-52	1
AT2G02710	1.82219e-56	0.0441746	0.163	0.089	4.64623e-52	1
AT3G62190	2.10967e-56	0.0326426	0.122	0.061	5.37923e-52	1
AT3G19960	3.1541e-56	0.0360056	0.144	0.076	8.04233e-52	1
AT5G22220	3.95886e-56	0.0344015	0.077	0.032	1.00943e-51	1
AT1G33780	4.51858e-56	0.0273631	0.155	0.083	1.15215e-51	1
AT3G02340	6.04893e-56	0.0295343	0.134	0.069	1.54236e-51	1
AT1G62305	9.26947e-56	0.0212686	0.108	0.051	2.36353e-51	1
AT3G10810	1.82962e-55	0.0327715	0.115	0.056	4.66515e-51	1
AT5G63380	1.94245e-55	0.041404	0.129	0.066	4.95287e-51	1
AT5G08030	2.42246e-55	0.019269	0.018	0.003	6.17678e-51	1
AT3G29270	3.69624e-55	0.0308844	0.113	0.055	9.42469e-51	1
AT2G18800	0	1.9309	0.653	0.032	0	2
AT4G33550	0	1.84484	0.333	0.029	0	2
AT4G39675	0	1.80943	0.515	0.089	0	2
AT1G48750	0	1.76182	0.38	0.043	0	2
AT3G45700	0	1.75788	0.578	0.044	0	2
AT3G53980	0	1.70569	0.3	0.048	0	2
AT2G44300	0	1.64967	0.517	0.064	0	2
AT1G51680	0	1.56188	0.497	0.087	0	2
AT3G18280	0	1.54138	0.483	0.076	0	2
AT3G61490	0	1.41316	0.512	0.033	0	2
AT1G73165	0	1.40437	0.467	0.071	0	2
AT4G30460	0	1.40291	0.294	0.034	0	2
AT2G31083	0	1.38321	0.347	0.067	0	2
AT2G02130	0	1.37897	0.499	0.083	0	2
AT4G30450	0	1.36118	0.232	0.044	0	2
AT1G30760	0	1.3457	0.426	0.031	0	2
AT1G23760	0	1.33466	0.599	0.084	0	2
AT3G26610	0	1.3127	0.51	0.054	0	2
AT1G66230	0	1.17969	0.488	0.045	0	2
AT3G10340	0	1.12006	0.401	0.058	0	2
AT2G31085	0	1.09592	0.423	0.076	0	2
AT4G33420	0	1.07652	0.287	0.031	0	2
AT4G18510	0	1.03427	0.336	0.026	0	2
AT5G18690	0	1.01401	0.542	0.092	0	2
AT5G54980	0	1.00153	0.459	0.06	0	2
AT3G23430	0	0.974743	0.23	0.03	0	2
AT1G02460	0	0.9698	0.316	0.006	0	2
AT5G05960	0	0.946399	0.185	0.028	0	2
AT1G44800	0	0.943367	0.232	0.029	0	2
AT4G29100	0	0.937024	0.517	0.061	0	2
AT1G43910	0	0.91891	0.491	0.069	0	2
AT5G46730	0	0.909203	0.308	0.011	0	2
AT1G79180	0	0.902403	0.305	0.042	0	2
AT4G11210	0	0.884767	0.283	0.069	0	2
AT4G28410	0	0.873772	0.406	0.06	0	2
AT5G16600	0	0.86838	0.398	0.052	0	2
AT5G42500	0	0.865051	0.375	0.067	0	2
AT4G23500	0	0.856125	0.354	0.02	0	2
AT5G26340	0	0.853578	0.317	0.089	0	2
AT1G18880	0	0.798676	0.432	0.069	0	2
AT5G09760	0	0.798008	0.372	0.048	0	2
AT1G66180	0	0.783475	0.355	0.09	0	2
AT4G34600	0	0.782824	0.361	0.056	0	2
AT5G07030	0	0.774622	0.346	0.058	0	2
AT5G19730	0	0.769956	0.236	0.006	0	2
AT4G17030	0	0.767309	0.162	0.005	0	2
AT1G09932	0	0.765744	0.238	0.025	0	2
AT5G10580	0	0.754198	0.178	0.026	0	2
AT1G31770	0	0.753226	0.381	0.062	0	2
AT1G70990	0	0.73435	0.366	0.055	0	2
AT1G10370	0	0.729513	0.236	0.019	0	2
AT1G21050	0	0.707633	0.264	0.035	0	2
AT4G15330	0	0.701087	0.278	0.029	0	2
AT1G18140	0	0.699606	0.208	0.007	0	2
AT1G11185	0	0.6982	0.358	0.087	0	2
AT4G15340	0	0.697542	0.27	0.022	0	2
AT5G47720	0	0.69495	0.342	0.052	0	2
AT2G19110	0	0.686153	0.371	0.049	0	2
AT1G28680	0	0.681917	0.338	0.075	0	2
AT1G27030	0	0.677578	0.29	0.035	0	2
AT5G59780	0	0.661994	0.271	0.046	0	2
AT1G30080	0	0.652471	0.401	0.059	0	2
AT5G62630	0	0.650546	0.286	0.02	0	2
AT5G57685	0	0.644929	0.315	0.068	0	2
AT1G23205	0	0.639759	0.305	0.029	0	2
AT2G30400	0	0.634973	0.335	0.053	0	2
AT4G31910	0	0.6332	0.23	0.04	0	2
AT4G20210	0	0.61771	0.275	0.02	0	2
AT1G31050	0	0.615944	0.222	0.012	0	2
AT1G16310	0	0.610847	0.268	0.013	0	2
AT5G43180	0	0.609944	0.167	0.013	0	2
AT2G22122	0	0.602207	0.196	0.05	0	2
AT1G66190	0	0.601127	0.314	0.033	0	2
AT1G28400	0	0.598088	0.341	0.087	0	2
AT3G44720	0	0.596275	0.299	0.055	0	2
AT2G22850	0	0.587309	0.344	0.078	0	2
AT1G56430	0	0.585386	0.145	0.007	0	2
AT1G78090	0	0.584464	0.258	0.014	0	2
AT1G58340	0	0.575774	0.155	0.02	0	2
AT1G23800	0	0.573947	0.267	0.056	0	2
AT2G31082	0	0.565836	0.163	0.015	0	2
AT3G19370	0	0.563626	0.296	0.046	0	2
AT1G80050	0	0.558888	0.276	0.03	0	2
AT5G28080	0	0.55616	0.321	0.032	0	2
AT4G06744	0	0.551333	0.281	0.05	0	2
AT2G38180	0	0.546609	0.372	0.073	0	2
AT5G24580	0	0.543422	0.29	0.097	0	2
AT5G44530	0	0.538425	0.295	0.017	0	2
AT1G48320	0	0.53525	0.259	0.044	0	2
AT2G22420	0	0.524766	0.293	0.038	0	2
AT3G25710	0	0.524504	0.286	0.052	0	2
AT5G47870	0	0.521395	0.338	0.094	0	2
AT4G17220	0	0.511306	0.298	0.061	0	2
AT5G20820	0	0.508893	0.202	0.047	0	2
AT5G66440	0	0.508505	0.323	0.074	0	2
AT2G40900	0	0.508197	0.169	0.018	0	2
AT5G26731	0	0.506966	0.259	0.062	0	2
AT2G41130	0	0.49917	0.332	0.051	0	2
AT4G37730	0	0.495487	0.206	0.044	0	2
AT3G21230	0	0.494133	0.251	0.034	0	2
AT4G11211	0	0.493141	0.258	0.04	0	2
AT4G35550	0	0.492358	0.348	0.058	0	2
AT5G57480	0	0.491585	0.309	0.058	0	2
AT2G38860	0	0.49146	0.264	0.073	0	2
AT4G28270	0	0.49139	0.336	0.097	0	2
AT3G56980	0	0.490067	0.188	0.032	0	2
AT1G77020	0	0.489821	0.388	0.089	0	2
AT1G06000	0	0.483582	0.28	0.09	0	2
AT1G71880	0	0.482967	0.341	0.096	0	2
AT5G39670	0	0.482855	0.219	0.052	0	2
AT1G20160	0	0.480985	0.143	0.018	0	2
AT3G61990	0	0.479999	0.232	0.027	0	2
AT5G19875	0	0.469358	0.305	0.068	0	2
AT2G42430	0	0.467144	0.138	0.016	0	2
AT5G64900	0	0.462843	0.22	0.053	0	2
AT5G19740	0	0.45432	0.3	0.061	0	2
AT4G22570	0	0.452731	0.309	0.042	0	2
AT4G16563	0	0.450783	0.227	0.039	0	2
AT3G25930	0	0.450245	0.274	0.065	0	2
AT4G31110	0	0.450184	0.342	0.068	0	2
AT3G53100	0	0.4486	0.204	0.023	0	2
AT3G12090	0	0.444809	0.323	0.07	0	2
AT5G05790	0	0.439684	0.227	0.026	0	2
AT1G61660	0	0.436658	0.208	0.048	0	2
AT3G60140	0	0.435602	0.205	0.046	0	2
AT1G49310	0	0.434477	0.2	0.019	0	2
AT1G61260	0	0.43216	0.281	0.076	0	2
AT3G47980	0	0.432073	0.304	0.064	0	2
AT2G23600	0	0.429517	0.262	0.035	0	2
AT1G73660	0	0.426541	0.231	0.036	0	2
AT5G23370	0	0.426064	0.178	0.039	0	2
AT5G44005	0	0.425516	0.139	0.022	0	2
AT1G19570	0	0.425334	0.231	0.032	0	2
AT1G49740	0	0.421885	0.246	0.03	0	2
AT5G46590	0	0.421298	0.169	0.022	0	2
AT3G28580	0	0.420263	0.108	0.01	0	2
AT3G44735	0	0.419795	0.299	0.086	0	2
AT3G20640	0	0.419699	0.209	0.021	0	2
AT5G07322	0	0.419604	0.18	0.044	0	2
AT2G28510	0	0.41712	0.286	0.062	0	2
AT3G11660	0	0.414652	0.286	0.062	0	2
AT1G73010	0	0.414321	0.228	0.048	0	2
AT1G26450	0	0.412024	0.23	0.048	0	2
AT4G21680	0	0.407503	0.141	0.02	0	2
AT1G66140	0	0.406803	0.302	0.083	0	2
AT3G20015	0	0.404339	0.192	0.031	0	2
AT3G25717	0	0.403553	0.177	0.014	0	2
AT5G50010	0	0.401787	0.309	0.074	0	2
AT2G23560	0	0.401068	0.212	0.029	0	2
AT1G29050	0	0.401025	0.287	0.089	0	2
AT3G60550	0	0.398289	0.226	0.061	0	2
AT1G74090	0	0.397265	0.277	0.053	0	2
AT3G16340	0	0.393078	0.297	0.077	0	2
AT1G13670	0	0.38821	0.241	0.063	0	2
AT1G44608	0	0.383327	0.259	0.063	0	2
AT5G23760	0	0.380959	0.251	0.053	0	2
AT1G24130	0	0.380328	0.261	0.084	0	2
AT1G14040	0	0.374257	0.214	0.054	0	2
AT5G40000	0	0.372847	0.112	0.013	0	2
AT2G26690	0	0.367209	0.251	0.068	0	2
AT5G57887	0	0.363347	0.201	0.023	0	2
AT5G44920	0	0.356958	0.207	0.044	0	2
AT1G08050	0	0.356147	0.197	0.017	0	2
AT4G30980	0	0.355377	0.286	0.083	0	2
AT1G71692	0	0.354417	0.195	0.024	0	2
AT2G33770	0	0.354205	0.245	0.063	0	2
AT1G60680	0	0.353027	0.127	0.017	0	2
AT1G27660	0	0.352915	0.231	0.028	0	2
AT1G22885	0	0.350643	0.141	0.019	0	2
AT4G37650	0	0.347551	0.27	0.072	0	2
AT1G71040	0	0.341913	0.251	0.034	0	2
AT4G31100	0	0.338053	0.3	0.094	0	2
AT1G12010	0	0.336506	0.177	0.037	0	2
AT3G60080	0	0.331485	0.29	0.096	0	2
AT5G45800	0	0.329494	0.256	0.057	0	2
AT5G19260	0	0.320739	0.179	0.023	0	2
AT5G65340	0	0.319408	0.16	0.015	0	2
AT3G25640	0	0.316524	0.13	0.017	0	2
AT4G23410	0	0.316502	0.159	0.029	0	2
AT5G14880	0	0.314905	0.192	0.042	0	2
AT3G02850	0	0.310801	0.103	0.003	0	2
AT4G38400	0	0.310683	0.169	0.027	0	2
AT1G23080	0	0.309655	0.269	0.08	0	2
AT4G27730	0	0.309106	0.185	0.02	0	2
AT2G23610	0	0.305674	0.223	0.058	0	2
AT5G56460	0	0.303557	0.21	0.041	0	2
AT2G15960	0	0.303359	0.2	0.038	0	2
AT5G05250	0	0.30296	0.151	0.028	0	2
AT4G08040	0	0.302845	0.095	0.009	0	2
AT4G22160	0	0.298614	0.182	0.021	0	2
AT5G17210	0	0.293372	0.243	0.068	0	2
AT1G55740	0	0.292732	0.202	0.034	0	2
AT1G67080	0	0.291762	0.171	0.037	0	2
AT5G14340	0	0.290994	0.169	0.022	0	2
AT3G11150	0	0.290478	0.163	0.009	0	2
AT2G40110	0	0.288776	0.304	0.095	0	2
AT5G03670	0	0.28681	0.228	0.057	0	2
AT2G01660	0	0.277397	0.156	0.028	0	2
AT1G76410	0	0.276243	0.226	0.047	0	2
AT2G16980	0	0.276001	0.193	0.032	0	2
AT2G19580	0	0.272088	0.183	0.03	0	2
AT2G24580	0	0.270817	0.145	0.028	0	2
AT5G44160	0	0.269284	0.203	0.037	0	2
AT3G09032	0	0.268478	0.212	0.057	0	2
AT4G29140	0	0.267348	0.147	0.016	0	2
AT3G54950	0	0.264468	0.138	0.026	0	2
AT5G44350	0	0.264146	0.181	0.043	0	2
AT2G30395	0	0.262785	0.166	0.034	0	2
AT1G07260	0	0.258188	0.203	0.053	0	2
AT2G38010	0	0.257623	0.138	0.021	0	2
AT3G63300	0	0.256906	0.204	0.051	0	2
AT3G11280	0	0.256633	0.138	0.025	0	2
AT5G37550	0	0.255518	0.154	0.018	0	2
AT5G60580	0	0.255012	0.218	0.059	0	2
AT3G17185	0	0.254969	0.182	0.043	0	2
AT1G43650	0	0.253583	0.134	0.026	0	2
AT3G26830	0	0.248791	0.065	0.002	0	2
AT2G26170	0	0.246428	0.163	0.026	0	2
AT1G27670	0	0.245387	0.136	0.022	0	2
AT5G15790	0	0.244908	0.175	0.039	0	2
AT2G16970	0	0.244843	0.153	0.018	0	2
AT3G59690	0	0.243494	0.277	0.088	0	2
AT4G16790	0	0.238938	0.183	0.032	0	2
AT5G49620	0	0.238616	0.111	0.005	0	2
AT3G50290	0	0.237999	0.155	0.015	0	2
AT5G19040	0	0.236277	0.138	0.018	0	2
AT4G21215	0	0.231545	0.215	0.053	0	2
AT5G21105	0	0.231512	0.218	0.06	0	2
AT4G18610	0	0.2314	0.163	0.033	0	2
AT1G49200	0	0.228288	0.09	0.008	0	2
AT1G08865	0	0.226044	0.085	0.009	0	2
AT2G28660	0	0.225961	0.201	0.051	0	2
AT3G52340	0	0.223955	0.141	0.019	0	2
AT2G04795	0	0.223943	0.121	0.014	0	2
AT2G18860	0	0.222564	0.183	0.042	0	2
AT3G49860	0	0.221907	0.122	0.015	0	2
AT5G41400	0	0.219882	0.172	0.04	0	2
AT2G20100	0	0.213053	0.152	0.018	0	2
AT2G15580	0	0.211242	0.12	0.016	0	2
AT1G74458	0	0.207762	0.201	0.034	0	2
AT1G05000	0	0.203789	0.125	0.017	0	2
AT5G09800	0	0.203486	0.136	0.023	0	2
AT2G46590	0	0.201161	0.158	0.023	0	2
AT4G14746	0	0.19923	0.123	0.02	0	2
AT5G35732	0	0.19482	0.131	0.016	0	2
AT4G18260	0	0.194751	0.172	0.037	0	2
AT1G64065	0	0.190604	0.108	0.014	0	2
AT1G63820	0	0.18591	0.097	0.007	0	2
AT5G16570	0	0.184914	0.095	0.012	0	2
AT5G12170	0	0.181957	0.13	0.022	0	2
AT1G20530	0	0.177027	0.113	0.015	0	2
AT1G64620	0	0.176529	0.133	0.021	0	2
AT1G49470	0	0.172335	0.071	0.007	0	2
AT4G28150	0	0.163955	0.107	0.012	0	2
AT3G13810	0	0.161383	0.096	0.005	0	2
AT5G66640	0	0.159952	0.106	0.012	0	2
AT2G23030	0	0.150921	0.081	0.005	0	2
AT3G45680	0	0.148277	0.052	0.003	0	2
AT3G29680	0	0.12218	0.059	0.002	0	2
AT2G32960	0	0.119323	0.061	0.003	0	2
AT3G04220	0	0.118261	0.061	0.003	0	2
AT1G67265	0	0.114691	0.061	0.004	0	2
AT4G20230	0	0.103255	0.065	0.004	0	2
AT1G08957	0	0.102862	0.073	0.006	0	2
AT1G66020	0	0.0986372	0.07	0.006	0	2
AT2G31310	0	0.0970472	0.043	0.001	0	2
AT1G24530	1.16498e-305	0.226041	0.154	0.034	2.97048e-301	2
AT1G28610	4.29431e-305	0.064572	0.033	0.001	1.09496e-300	2
AT1G14890	8.69679e-305	0.514716	0.24	0.073	2.21751e-300	2
AT1G72830	2.76341e-304	0.200437	0.134	0.026	7.04614e-300	2
AT1G72810	1.25391e-296	0.215738	0.154	0.034	3.19722e-292	2
AT5G16000	6.28331e-295	0.23407	0.213	0.061	1.60212e-290	2
AT2G38600	1.25e-293	0.0754901	0.031	0.001	3.18725e-289	2
AT3G51710	1.42503e-292	0.181249	0.128	0.025	3.63355e-288	2
AT1G67050	3.00643e-291	0.266058	0.2	0.055	7.66579e-287	2
AT3G44820	7.7373e-291	0.128314	0.079	0.009	1.97286e-286	2
AT3G16330	8.51113e-291	0.609264	0.201	0.056	2.17017e-286	2
AT1G35210	1.24922e-290	0.178596	0.098	0.015	3.18526e-286	2
AT5G52570	1.6563e-289	0.0902483	0.058	0.005	4.22324e-285	2
AT5G23280	2.77366e-287	0.254814	0.234	0.072	7.07228e-283	2
AT4G21410	5.37787e-287	0.274381	0.209	0.06	1.37125e-282	2
AT5G03700	9.40402e-286	0.279507	0.255	0.085	2.39784e-281	2
AT1G30320	4.91185e-278	0.251255	0.18	0.048	1.25242e-273	2
AT2G30080	1.0729e-277	0.10398	0.057	0.005	2.73568e-273	2
AT1G56230	1.7252e-276	0.252715	0.245	0.081	4.39892e-272	2
AT2G43910	3.69762e-276	0.337623	0.258	0.087	9.4282e-272	2
AT4G39230	5.18057e-276	0.181487	0.099	0.016	1.32094e-271	2
AT3G49760	4.67765e-275	0.240745	0.144	0.032	1.19271e-270	2
AT2G26600	1.25125e-270	0.237835	0.227	0.072	3.19043e-266	2
AT4G31730	6.05519e-270	0.215768	0.11	0.02	1.54395e-265	2
AT5G25640	5.97659e-269	0.264971	0.212	0.065	1.52391e-264	2
AT3G50660	7.26646e-266	0.267291	0.243	0.08	1.8528e-261	2
AT3G55420	5.29389e-265	0.253825	0.256	0.086	1.34984e-260	2
AT5G09440	7.42611e-258	0.277823	0.205	0.061	1.89351e-253	2
AT5G19560	8.87011e-255	0.0768668	0.058	0.006	2.2617e-250	2
AT1G71960	3.17593e-253	0.178098	0.111	0.021	8.09799e-249	2
AT1G68130	1.04777e-250	0.239869	0.192	0.057	2.67159e-246	2
AT4G27410	2.22727e-249	0.477494	0.178	0.051	5.67908e-245	2
AT2G24762	1.19914e-248	0.328349	0.184	0.053	3.05758e-244	2
AT5G62620	2.56237e-247	0.207121	0.212	0.068	6.53353e-243	2
AT1G02900	6.89028e-247	0.209732	0.201	0.061	1.75688e-242	2
AT2G40540	4.62575e-246	0.228365	0.2	0.062	1.17947e-241	2
AT4G25700	3.57903e-244	0.283373	0.128	0.029	9.12582e-240	2
AT4G25780	2.86965e-242	0.0858717	0.058	0.006	7.31702e-238	2
AT4G22710	1.77137e-241	0.551698	0.098	0.018	4.51664e-237	2
AT3G47200	5.78161e-241	0.240604	0.24	0.084	1.4742e-236	2
AT5G66815	1.22099e-240	0.291706	0.069	0.009	3.11327e-236	2
AT3G47560	9.58736e-240	0.0782776	0.049	0.004	2.44459e-235	2
AT3G06330	1.01128e-238	0.226016	0.187	0.056	2.57856e-234	2
AT5G47500	4.33032e-238	0.179548	0.096	0.017	1.10414e-233	2
AT1G27620	8.39662e-238	0.126898	0.085	0.014	2.14097e-233	2
AT4G20840	2.72598e-237	0.2871	0.248	0.089	6.95072e-233	2
AT1G78860	3.26617e-237	0.340864	0.256	0.093	8.32808e-233	2
AT3G22840	7.9525e-235	0.503996	0.17	0.049	2.02773e-230	2
AT1G07240	1.59923e-234	0.147912	0.126	0.029	4.07772e-230	2
AT4G35480	2.09828e-234	0.532737	0.259	0.099	5.35019e-230	2
AT3G14440	3.53417e-234	0.496735	0.204	0.067	9.01142e-230	2
AT3G47360	2.03743e-233	0.160639	0.134	0.032	5.19503e-229	2
AT1G80690	3.891e-232	0.238964	0.214	0.07	9.92126e-228	2
AT5G49700	6.94906e-232	0.209849	0.141	0.035	1.77187e-227	2
AT1G67110	8.72977e-231	0.149294	0.077	0.012	2.22592e-226	2
AT1G78120	3.73604e-230	0.211849	0.157	0.042	9.52616e-226	2
AT3G26840	9.8785e-229	0.0497352	0.029	0.001	2.51882e-224	2
AT1G78110	1.13705e-228	0.206302	0.216	0.071	2.89926e-224	2
AT3G14650	1.2138e-228	0.0801212	0.059	0.007	3.09493e-224	2
AT4G16370	1.46059e-228	0.279809	0.113	0.024	3.7242e-224	2
AT5G17990	1.79155e-228	0.267258	0.217	0.075	4.56809e-224	2
AT3G09035	1.43591e-227	0.233855	0.218	0.075	3.66128e-223	2
AT3G22750	1.92249e-226	0.184053	0.11	0.023	4.90195e-222	2
AT4G36710	4.98728e-225	0.200239	0.159	0.044	1.27166e-220	2
AT1G76890	1.02995e-222	0.244306	0.237	0.084	2.62617e-218	2
AT1G69170	1.77728e-219	0.115118	0.1	0.02	4.53172e-215	2
AT4G22120	2.391e-219	0.255713	0.214	0.074	6.09657e-215	2
AT5G23360	3.91831e-219	0.395897	0.238	0.087	9.99091e-215	2
AT3G19000	1.65504e-218	0.184308	0.115	0.026	4.22001e-214	2
AT1G66235	1.34646e-216	0.0470775	0.023	0	3.43319e-212	2
AT5G50150	2.51393e-215	0.280142	0.248	0.096	6.41001e-211	2
AT2G22190	2.02992e-214	0.0915192	0.042	0.003	5.1759e-210	2
AT2G37440	1.87251e-212	0.148224	0.1	0.02	4.77452e-208	2
AT1G73390	1.33783e-211	0.204213	0.153	0.044	3.4112e-207	2
AT5G10650	3.71723e-211	0.208586	0.198	0.067	9.4782e-207	2
AT1G08590	4.46349e-211	0.197953	0.203	0.068	1.1381e-206	2
AT4G33700	3.00238e-210	0.245513	0.22	0.08	7.65547e-206	2
AT1G69840	6.11384e-208	0.294513	0.226	0.084	1.55891e-203	2
AT4G22620	6.47941e-208	0.122956	0.064	0.009	1.65212e-203	2
AT1G70940	8.82027e-205	0.212235	0.234	0.087	2.24899e-200	2
AT5G62670	7.13134e-204	0.266482	0.224	0.084	1.81835e-199	2
AT5G23050	1.00167e-203	0.23918	0.195	0.066	2.55405e-199	2
AT1G70130	1.21104e-203	0.364986	0.094	0.019	3.08791e-199	2
AT5G23400	5.48446e-203	0.204652	0.19	0.062	1.39843e-198	2
AT4G22690	3.03924e-202	0.320506	0.051	0.006	7.74946e-198	2
AT4G23496	1.2563e-201	0.0942922	0.034	0.002	3.20331e-197	2
AT5G25160	2.87166e-201	0.109703	0.061	0.008	7.32217e-197	2
AT3G50620	1.09361e-198	0.227212	0.201	0.071	2.7885e-194	2
AT1G03840	4.4738e-198	0.125603	0.108	0.025	1.14073e-193	2
AT1G61820	4.89999e-198	0.289425	0.147	0.042	1.2494e-193	2
AT4G33560	6.60569e-198	0.0478382	0.024	0.001	1.68432e-193	2
AT5G22020	2.13814e-197	0.184518	0.145	0.041	5.45184e-193	2
AT5G62720	3.71157e-197	0.130907	0.093	0.019	9.46377e-193	2
AT3G21330	4.77049e-197	0.0856279	0.066	0.01	1.21638e-192	2
AT1G58170	4.71367e-196	0.0806142	0.062	0.009	1.20189e-191	2
AT3G48520	7.65356e-196	0.37592	0.143	0.041	1.9515e-191	2
AT5G40090	2.19822e-195	0.149732	0.136	0.038	5.60503e-191	2
AT4G33440	5.86951e-195	0.196214	0.234	0.09	1.49661e-190	2
AT5G15210	1.97591e-194	0.169836	0.143	0.041	5.03817e-190	2
AT1G20490	4.30175e-194	0.136908	0.122	0.031	1.09686e-189	2
AT1G52565	6.55327e-194	0.160299	0.135	0.037	1.67095e-189	2
AT3G12950	3.03652e-193	0.235159	0.246	0.099	7.74252e-189	2
AT4G37250	4.76369e-193	0.222781	0.231	0.089	1.21465e-188	2
AT1G75290	6.6607e-193	0.0620151	0.037	0.003	1.69835e-188	2
AT3G17690	4.87707e-191	0.182826	0.095	0.02	1.24356e-186	2
AT1G43000	2.09461e-190	0.0454403	0.037	0.003	5.34084e-186	2
AT2G27930	3.28226e-190	0.142578	0.123	0.032	8.36911e-186	2
AT4G40080	2.63468e-189	0.183502	0.162	0.051	6.71792e-185	2
AT1G29950	3.24465e-189	0.182737	0.162	0.051	8.27321e-185	2
AT1G74940	4.70287e-189	0.211432	0.211	0.077	1.19914e-184	2
AT2G35730	1.11224e-188	0.144919	0.12	0.031	2.836e-184	2
AT5G10930	6.82736e-187	0.21456	0.196	0.07	1.74084e-182	2
AT2G26380	7.70587e-186	0.339028	0.186	0.065	1.96484e-181	2
AT4G33730	2.61296e-185	0.0846599	0.054	0.007	6.66253e-181	2
AT2G07680	3.83357e-185	0.0971937	0.073	0.013	9.77484e-181	2
AT2G40100	7.52174e-185	0.0966208	0.056	0.008	1.91789e-180	2
AT4G01140	6.87708e-184	0.211975	0.186	0.064	1.75352e-179	2
AT1G59530	1.78958e-183	0.107292	0.067	0.011	4.56306e-179	2
AT2G31900	3.23029e-183	0.164619	0.17	0.055	8.23659e-179	2
AT1G18570	2.55538e-182	0.187754	0.116	0.03	6.51571e-178	2
AT5G54960	3.9149e-181	0.13387	0.087	0.018	9.98221e-177	2
AT5G41590	4.56826e-181	0.0967082	0.048	0.006	1.16481e-176	2
AT5G62165	1.51247e-180	0.169839	0.164	0.054	3.85649e-176	2
AT4G10960	2.70675e-179	0.151935	0.127	0.035	6.90167e-175	2
AT1G73170	3.30653e-178	0.127671	0.108	0.027	8.431e-174	2
AT5G40980	1.05094e-177	0.150271	0.19	0.066	2.67968e-173	2
AT5G17230	6.8184e-177	0.150231	0.119	0.032	1.73855e-172	2
AT3G05800	1.72204e-176	0.191002	0.149	0.046	4.39087e-172	2
AT2G38090	6.74602e-176	0.226403	0.209	0.081	1.7201e-171	2
AT1G11700	2.29495e-175	0.138212	0.081	0.016	5.85166e-171	2
AT2G02100	7.57432e-175	0.153074	0.121	0.033	1.9313e-170	2
AT5G10030	1.02357e-174	0.1625	0.145	0.045	2.60989e-170	2
AT1G01010	3.14897e-174	0.162511	0.137	0.041	8.02923e-170	2
AT4G35780	5.80797e-174	0.169422	0.164	0.055	1.48092e-169	2
AT3G55370	8.88096e-174	0.216133	0.181	0.064	2.26447e-169	2
AT3G04630	3.43994e-173	0.168485	0.131	0.038	8.77115e-169	2
AT1G28360	5.88987e-173	0.0618149	0.04	0.004	1.5018e-168	2
AT4G02710	6.95679e-172	0.109536	0.094	0.021	1.77384e-167	2
AT4G37930	6.08484e-171	0.151759	0.132	0.039	1.55151e-166	2
AT5G01210	6.42234e-170	0.170655	0.163	0.054	1.63757e-165	2
AT4G30350	1.98904e-169	0.196475	0.221	0.088	5.07165e-165	2
AT1G26970	2.29673e-169	0.0749009	0.066	0.011	5.85619e-165	2
AT1G16490	2.91347e-168	0.123819	0.066	0.011	7.42877e-164	2
AT1G17090	2.23377e-167	0.127392	0.108	0.028	5.69566e-163	2
AT3G16250	4.86342e-167	0.0525659	0.041	0.004	1.24007e-162	2
AT4G16980	2.44764e-165	0.106935	0.07	0.013	6.241e-161	2
AT5G42200	3.59612e-165	0.121953	0.102	0.026	9.16938e-161	2
AT5G51190	8.74648e-165	0.241964	0.155	0.051	2.23018e-160	2
AT3G12830	8.23562e-164	0.288042	0.222	0.092	2.09992e-159	2
AT1G28110	1.15238e-163	0.268602	0.194	0.075	2.93833e-159	2
AT5G56650	1.24961e-163	0.195389	0.195	0.075	3.18627e-159	2
AT1G01070	1.29974e-163	0.133709	0.057	0.009	3.31408e-159	2
AT5G16040	4.9596e-163	0.156233	0.123	0.036	1.2646e-158	2
AT1G20520	6.64112e-163	0.0547958	0.034	0.003	1.69335e-158	2
AT5G40140	8.003e-163	0.136091	0.105	0.027	2.04061e-158	2
AT1G07090	1.51614e-161	0.0584783	0.04	0.004	3.86585e-157	2
AT5G12330	3.35147e-161	0.1056	0.113	0.031	8.54559e-157	2
AT1G30040	3.87519e-161	0.170766	0.085	0.019	9.88096e-157	2
AT3G20898	5.75487e-161	0.142874	0.114	0.032	1.46738e-156	2
AT4G38620	6.74225e-161	0.376984	0.187	0.07	1.71914e-156	2
AT1G07200	7.96017e-161	0.128575	0.103	0.027	2.02968e-156	2
AT1G64160	1.27536e-160	0.39537	0.03	0.002	3.25191e-156	2
AT2G42040	2.70456e-159	0.206573	0.167	0.06	6.89609e-155	2
AT1G17750	7.14775e-158	0.129156	0.1	0.026	1.82253e-153	2
AT2G38800	1.24254e-157	0.168911	0.157	0.053	3.16824e-153	2
AT3G27270	5.32207e-157	0.125973	0.056	0.009	1.35702e-152	2
AT2G32140	1.17879e-156	0.121032	0.09	0.022	3.00567e-152	2
AT5G06330	3.87401e-156	0.1538	0.123	0.037	9.87795e-152	2
AT1G11740	4.96264e-156	0.173003	0.2	0.077	1.26537e-151	2
AT1G09960	1.41456e-155	0.122522	0.124	0.037	3.60686e-151	2
AT3G23250	2.12594e-155	0.528624	0.112	0.032	5.42072e-151	2
AT2G16400	3.24007e-155	0.114162	0.08	0.018	8.26153e-151	2
AT5G66816	6.81995e-155	0.0487618	0.017	0	1.73895e-150	2
AT5G17050	1.36201e-153	0.223092	0.151	0.052	3.47286e-149	2
AT1G10970	3.96556e-152	0.120594	0.077	0.017	1.01114e-147	2
AT2G21185	7.64384e-152	0.0648032	0.034	0.003	1.94903e-147	2
AT3G28850	9.5517e-150	0.0939631	0.083	0.019	2.43549e-145	2
AT2G31820	1.91324e-146	0.153331	0.164	0.06	4.87838e-142	2
AT5G35525	8.8445e-146	0.105821	0.091	0.023	2.25517e-141	2
AT2G42440	4.87711e-145	0.0431345	0.021	0.001	1.24356e-140	2
AT3G05690	5.85189e-142	0.103693	0.068	0.014	1.49212e-137	2
AT1G27150	2.27395e-141	0.176259	0.177	0.069	5.79811e-137	2
AT5G51630	3.16589e-141	0.161484	0.188	0.075	8.07239e-137	2
AT2G14247	1.99528e-140	0.093686	0.042	0.006	5.08756e-136	2
AT1G14340	2.09262e-139	0.112875	0.09	0.023	5.33576e-135	2
AT4G35560	9.99011e-138	0.145243	0.157	0.058	2.54728e-133	2
AT5G08750	2.68447e-137	0.134539	0.105	0.031	6.84486e-133	2
AT1G53440	1.36541e-135	0.0975245	0.059	0.011	3.48153e-131	2
AT3G10120	1.67359e-135	0.0512142	0.028	0.002	4.26732e-131	2
AT5G51790	1.21597e-134	0.088961	0.061	0.012	3.10047e-130	2
AT3G06380	9.00247e-134	0.186111	0.198	0.084	2.29545e-129	2
AT1G24280	1.74338e-133	0.179445	0.155	0.058	4.44526e-129	2
AT5G59350	4.05879e-131	0.122224	0.124	0.041	1.03491e-126	2
AT3G04790	9.02936e-131	0.217567	0.182	0.076	2.30231e-126	2
AT2G46080	1.48091e-128	0.186422	0.204	0.09	3.77603e-124	2
AT1G68760	6.73687e-128	0.139673	0.086	0.023	1.71777e-123	2
AT5G46790	6.79243e-128	0.211651	0.199	0.087	1.73193e-123	2
AT1G13195	2.25168e-127	0.187785	0.209	0.093	5.74132e-123	2
AT5G25240	7.20353e-127	0.104062	0.09	0.025	1.83676e-122	2
AT5G09745	7.5263e-127	0.0369657	0.018	0.001	1.91906e-122	2
AT1G03905	3.4074e-126	0.145639	0.166	0.066	8.68819e-122	2
AT1G64740	9.82322e-125	0.116745	0.106	0.033	2.50472e-120	2
AT5G49970	2.1285e-124	0.163791	0.156	0.061	5.42725e-120	2
AT2G16370	2.67613e-124	0.142189	0.139	0.051	6.82358e-120	2
AT1G15000	3.86449e-123	0.112889	0.079	0.021	9.85368e-119	2
AT2G16990	4.29563e-122	0.0524452	0.038	0.005	1.0953e-117	2
AT1G20650	6.67215e-122	0.0936258	0.077	0.02	1.70126e-117	2
AT5G35450	3.24543e-121	0.110101	0.107	0.034	8.27519e-117	2
AT1G75810	6.46471e-121	0.125148	0.144	0.054	1.64837e-116	2
AT2G29730	7.02445e-120	0.155083	0.183	0.077	1.79109e-115	2
AT3G54430	2.61846e-119	0.0766171	0.054	0.011	6.67655e-115	2
AT3G04810	3.09156e-119	0.144562	0.181	0.077	7.88285e-115	2
AT1G33170	4.89934e-119	0.0685241	0.06	0.013	1.24923e-114	2
AT5G52760	1.64317e-118	0.156813	0.045	0.008	4.18975e-114	2
AT5G41620	2.03958e-118	0.0986797	0.085	0.024	5.20052e-114	2
AT1G01380	3.76639e-118	0.0959463	0.052	0.01	9.60353e-114	2
AT1G01140	1.27985e-117	0.110025	0.128	0.045	3.26335e-113	2
AT3G54390	1.67665e-117	0.0491243	0.03	0.003	4.27511e-113	2
AT4G35640	2.73624e-117	0.0255397	0.018	0.001	6.97685e-113	2
AT5G00420	7.83168e-116	0.075795	0.064	0.015	1.99692e-111	2
AT3G10230	6.21423e-115	0.137778	0.1	0.032	1.5845e-110	2
AT4G35783	9.4271e-115	0.0700139	0.05	0.01	2.40372e-110	2
AT5G26930	1.14529e-113	0.0419176	0.016	0.001	2.92027e-109	2
AT4G33010	3.73418e-113	0.175019	0.131	0.048	9.52141e-109	2
AT2G17040	7.43799e-113	0.0659628	0.021	0.001	1.89654e-108	2
AT1G74460	2.21088e-112	0.0460843	0.023	0.002	5.63729e-108	2
AT5G43690	7.64179e-112	0.0572441	0.028	0.003	1.9485e-107	2
AT4G27745	1.71334e-111	0.127085	0.153	0.062	4.36867e-107	2
AT2G47950	1.76681e-110	0.408111	0.12	0.044	4.505e-106	2
AT3G08600	5.34327e-110	0.181179	0.175	0.077	1.36243e-105	2
AT2G26040	1.48087e-108	0.0329477	0.02	0.001	3.77593e-104	2
AT1G60960	1.77499e-108	0.175028	0.164	0.07	4.52586e-104	2
AT3G16170	1.75221e-107	0.0893584	0.079	0.022	4.46779e-103	2
AT1G48240	1.74053e-106	0.128933	0.158	0.066	4.438e-102	2
AT4G06746	1.92215e-106	0.159334	0.054	0.012	4.90111e-102	2
AT4G02600	2.69408e-106	0.108746	0.145	0.058	6.86935e-102	2
AT4G14096	5.84849e-106	0.0778506	0.076	0.021	1.49125e-101	2
AT1G66060	1.1679e-105	0.0409286	0.023	0.002	2.97791e-101	2
AT2G22800	2.68178e-104	0.0708498	0.036	0.005	6.83799e-100	2
AT3G50650	1.61476e-103	0.0809029	0.069	0.018	4.11732e-99	2
AT1G23052	3.87681e-102	0.0452386	0.031	0.004	9.88508e-98	2
AT4G16566	4.94067e-102	0.151439	0.175	0.079	1.25977e-97	2
AT4G19370	1.57329e-100	0.0284539	0.016	0.001	4.01159e-96	2
AT4G13480	3.19066e-100	0.0625364	0.017	0.001	8.13554e-96	2
AT1G25422	1.17936e-99	0.0486949	0.021	0.002	3.00714e-95	2
AT5G45120	2.72008e-99	0.0233809	0.013	0.001	6.93566e-95	2
AT2G24600	1.33562e-98	0.177795	0.103	0.037	3.40556e-94	2
AT2G48010	2.26809e-98	0.131787	0.18	0.083	5.78318e-94	2
AT3G45210	1.65351e-97	0.0973238	0.081	0.025	4.21612e-93	2
AT1G21450	2.61969e-97	0.151611	0.15	0.064	6.67968e-93	2
AT5G43420	1.01665e-95	0.170156	0.159	0.071	2.59225e-91	2
AT1G70200	1.43673e-94	0.0979685	0.086	0.028	3.66339e-90	2
AT3G26330	1.05603e-93	0.0442284	0.023	0.002	2.69268e-89	2
AT3G47570	1.74544e-93	0.0369251	0.023	0.002	4.45052e-89	2
AT5G55550	4.14582e-93	0.112354	0.158	0.07	1.0571e-88	2
AT2G18620	1.54294e-92	0.118462	0.11	0.041	3.93419e-88	2
AT1G60750	3.80724e-92	0.0477497	0.026	0.003	9.70771e-88	2
AT1G67900	4.17091e-92	0.0665763	0.063	0.017	1.0635e-87	2
AT4G25434	6.09664e-92	0.0264368	0.014	0.001	1.55452e-87	2
AT5G18290	6.44337e-92	0.0516267	0.028	0.004	1.64293e-87	2
AT2G27820	2.20618e-90	0.155783	0.195	0.096	5.62532e-86	2
AT4G35270	3.95541e-90	0.067146	0.067	0.019	1.00855e-85	2
AT1G65500	1.34167e-89	0.213028	0.019	0.002	3.42099e-85	2
AT5G22530	1.52226e-88	0.0747748	0.026	0.003	3.88145e-84	2
AT5G40460	1.69601e-88	0.0996096	0.108	0.041	4.32448e-84	2
AT1G68160	4.85153e-88	0.0996835	0.129	0.053	1.23704e-83	2
AT5G01200	9.81583e-88	0.0337654	0.032	0.005	2.50284e-83	2
AT1G09840	7.18486e-87	0.132811	0.146	0.065	1.832e-82	2
AT1G11330	7.21888e-87	0.0393354	0.015	0.001	1.84067e-82	2
AT3G10960	7.28617e-87	0.194154	0.173	0.083	1.85783e-82	2
AT5G60350	2.24468e-84	0.0812207	0.044	0.01	5.7235e-80	2
AT1G09930	2.28629e-84	0.0300607	0.016	0.001	5.82959e-80	2
AT1G68740	8.01745e-84	0.0358376	0.016	0.001	2.04429e-79	2
AT2G41190	3.04189e-83	0.0935502	0.081	0.027	7.75621e-79	2
AT3G04870	3.59537e-83	0.113464	0.12	0.05	9.16746e-79	2
AT1G25580	3.22e-82	0.108238	0.143	0.064	8.21034e-78	2
AT5G62570	1.99385e-80	0.102387	0.143	0.065	5.08393e-76	2
AT1G47395	2.76937e-80	0.0689667	0.028	0.004	7.06133e-76	2
AT1G66890	4.1148e-80	0.0735331	0.073	0.023	1.04919e-75	2
AT4G17980	2.84103e-79	0.0278993	0.021	0.002	7.24405e-75	2
AT3G46630	3.42301e-78	0.0904537	0.09	0.033	8.728e-74	2
AT1G52330	5.41344e-78	0.129157	0.152	0.072	1.38032e-73	2
AT4G25770	3.15807e-77	0.0904131	0.14	0.064	8.05245e-73	2
AT1G62200	3.54651e-77	0.0634352	0.055	0.015	9.04289e-73	2
AT4G27780	5.89412e-77	0.105668	0.148	0.069	1.50288e-72	2
AT1G12020	9.76444e-77	0.0956951	0.097	0.038	2.48974e-72	2
AT3G00740	1.15353e-76	0.023447	0.012	0.001	2.94126e-72	2
AT3G09010	2.9331e-74	0.0390225	0.036	0.008	7.47882e-70	2
AT4G27830	9.79851e-74	0.0706482	0.069	0.023	2.49842e-69	2
AT1G52890	1.66739e-73	0.135389	0.06	0.019	4.2515e-69	2
AT4G37235	2.22556e-73	0.0394702	0.041	0.009	5.67472e-69	2
AT2G30390	4.71859e-73	0.0617434	0.076	0.027	1.20315e-68	2
AT1G72300	5.12449e-73	0.06589	0.057	0.017	1.30664e-68	2
AT3G01350	6.49919e-73	0.0230282	0.016	0.002	1.65716e-68	2
AT1G26100	2.16285e-72	0.0882209	0.094	0.037	5.51485e-68	2
AT1G24625	2.35298e-72	0.111141	0.145	0.069	5.99963e-68	2
AT3G20910	2.40331e-71	0.0588806	0.057	0.017	6.12795e-67	2
AT5G09820	1.56064e-70	0.0620633	0.071	0.024	3.97931e-66	2
AT4G31040	2.45898e-70	0.11416	0.157	0.078	6.2699e-66	2
AT5G35560	3.59008e-70	0.0968905	0.129	0.059	9.15398e-66	2
AT5G01850	2.08818e-69	0.0570964	0.047	0.013	5.32444e-65	2
AT1G61930	2.50975e-69	0.0626419	0.045	0.012	6.39936e-65	2
AT1G23950	2.5684e-69	0.109537	0.151	0.074	6.54892e-65	2
AT3G53000	2.65688e-69	0.109926	0.158	0.079	6.77451e-65	2
AT5G40830	9.08596e-69	0.114653	0.179	0.094	2.31674e-64	2
AT1G31290	1.50794e-68	0.0449855	0.03	0.006	3.84495e-64	2
AT4G23493	1.07692e-67	0.0666363	0.052	0.015	2.74593e-63	2
AT4G15130	1.28516e-67	0.129531	0.15	0.075	3.27689e-63	2
AT5G62740	2.59072e-67	0.118778	0.153	0.077	6.60581e-63	2
AT5G38280	7.11331e-66	0.0619445	0.066	0.022	1.81375e-61	2
AT2G29060	7.25316e-66	0.0571042	0.051	0.015	1.84941e-61	2
AT1G02980	7.58345e-66	0.0431013	0.025	0.004	1.93363e-61	2
AT5G65080	6.20178e-65	0.0421786	0.03	0.006	1.58133e-60	2
AT2G03480	7.29709e-65	0.0574111	0.118	0.053	1.86061e-60	2
AT3G51630	1.87201e-64	0.0839558	0.12	0.055	4.77324e-60	2
AT4G23980	2.93445e-64	0.0737488	0.079	0.03	7.48227e-60	2
AT2G43430	3.7123e-64	0.0973414	0.153	0.078	9.46562e-60	2
AT5G58800	1.01557e-63	0.105458	0.093	0.039	2.5895e-59	2
AT4G00340	1.08103e-63	0.0742463	0.077	0.029	2.75642e-59	2
AT5G50400	3.36876e-63	0.069197	0.057	0.018	8.58967e-59	2
AT1G08680	6.5379e-63	0.109878	0.153	0.079	1.66703e-58	2
AT5G40620	6.82649e-63	0.0205122	0.012	0.001	1.74062e-58	2
AT3G09085	7.57737e-63	0.0984726	0.1	0.043	1.93208e-58	2
AT1G01040	1.35062e-62	0.0852645	0.108	0.048	3.44381e-58	2
AT4G34120	1.54537e-62	0.0870214	0.103	0.045	3.94039e-58	2
AT3G14020	4.07282e-62	0.0374401	0.026	0.005	1.03849e-57	2
AT5G59770	4.68234e-62	0.0995584	0.15	0.077	1.1939e-57	2
AT5G16610	8.34339e-62	0.0519055	0.059	0.019	2.1274e-57	2
AT1G11175	2.21604e-61	0.0578448	0.085	0.034	5.65046e-57	2
AT1G72890	4.32471e-61	0.0403556	0.047	0.014	1.10271e-56	2
AT1G68360	1.14615e-59	0.0379896	0.038	0.01	2.92245e-55	2
AT1G27320	2.10152e-59	0.103352	0.174	0.095	5.35844e-55	2
AT4G01960	2.14583e-59	0.1063	0.138	0.07	5.47143e-55	2
AT5G61590	3.40868e-59	0.0831203	0.127	0.061	8.69146e-55	2
AT1G78050	6.46883e-59	0.0902154	0.112	0.052	1.64942e-54	2
AT3G18440	1.10501e-58	0.0994947	0.118	0.056	2.81754e-54	2
AT1G12460	3.27295e-58	0.0439396	0.04	0.011	8.34537e-54	2
AT3G59740	1.12708e-57	0.0502229	0.025	0.005	2.87384e-53	2
AT3G18930	1.19429e-56	0.0284668	0.024	0.004	3.04521e-52	2
AT1G28570	3.91449e-56	0.0203439	0.013	0.001	9.98117e-52	2
AT1G59620	7.78385e-56	0.0170854	0.013	0.001	1.98472e-51	2
AT4G24480	9.84425e-56	0.0761698	0.106	0.049	2.51009e-51	2
AT1G77690	0	2.5103	0.818	0.088	0	3
AT3G59370	0	2.37798	0.678	0.093	0	3
AT1G72230	0	2.03891	0.601	0.051	0	3
AT2G46890	0	1.64628	0.588	0.095	0	3
AT1G75500	0	1.54924	0.6	0.064	0	3
AT5G57770	0	1.38745	0.493	0.029	0	3
AT4G14650	0	1.34485	0.455	0.012	0	3
AT3G48185	0	1.30617	0.564	0.046	0	3
AT1G69080	0	1.22872	0.46	0.02	0	3
AT5G03960	0	1.13115	0.4	0.031	0	3
AT1G19968	0	1.01343	0.297	0.013	0	3
AT3G55420	0	1.0025	0.465	0.073	0	3
AT2G37870	0	0.995767	0.118	0.018	0	3
AT1G53163	0	0.904677	0.286	0.039	0	3
AT5G27000	0	0.891185	0.353	0.028	0	3
AT1G30840	0	0.877321	0.255	0.009	0	3
AT1G33700	0	0.863283	0.287	0.016	0	3
AT2G40480	0	0.861464	0.356	0.024	0	3
AT1G04240	0	0.859478	0.288	0.011	0	3
AT2G33310	0	0.854439	0.368	0.069	0	3
AT2G01950	0	0.854071	0.379	0.029	0	3
AT1G73780	0	0.836207	0.226	0.015	0	3
AT3G48970	0	0.812935	0.288	0.023	0	3
AT1G25530	0	0.787014	0.256	0.009	0	3
AT4G32860	0	0.782842	0.285	0.017	0	3
AT2G31900	0	0.7597	0.336	0.045	0	3
AT3G06070	0	0.754372	0.341	0.083	0	3
AT5G16720	0	0.752852	0.348	0.044	0	3
AT4G39640	0	0.749077	0.323	0.059	0	3
AT1G04550	0	0.748518	0.346	0.045	0	3
AT3G51030	0	0.738452	0.364	0.066	0	3
AT2G32280	0	0.737499	0.398	0.068	0	3
AT5G23360	0	0.733089	0.339	0.081	0	3
AT4G09890	0	0.728046	0.314	0.034	0	3
AT1G22230	0	0.727708	0.382	0.093	0	3
AT2G43910	0	0.723737	0.371	0.081	0	3
AT3G59680	0	0.716862	0.371	0.064	0	3
AT4G32780	0	0.707172	0.203	0.008	0	3
AT1G52190	0	0.682608	0.257	0.019	0	3
AT3G15540	0	0.674527	0.313	0.098	0	3
AT4G31820	0	0.672656	0.342	0.066	0	3
AT3G07425	0	0.664183	0.24	0.011	0	3
AT3G47620	0	0.660374	0.313	0.026	0	3
AT4G32880	0	0.645853	0.306	0.038	0	3
AT1G22710	0	0.643709	0.181	0.025	0	3
AT1G68825	0	0.643408	0.217	0.054	0	3
AT1G78110	0	0.638789	0.33	0.064	0	3
AT5G65040	0	0.623137	0.296	0.06	0	3
AT1G25320	0	0.620201	0.271	0.035	0	3
AT1G79760	0	0.588813	0.245	0.009	0	3
AT2G29660	0	0.587884	0.274	0.04	0	3
AT5G62070	0	0.584059	0.331	0.098	0	3
AT3G03520	0	0.581245	0.304	0.083	0	3
AT1G70940	0	0.578441	0.33	0.082	0	3
AT2G40530	0	0.569297	0.25	0.02	0	3
AT3G49750	0	0.544426	0.269	0.036	0	3
AT3G50660	0	0.542448	0.295	0.078	0	3
AT2G35760	0	0.53985	0.156	0.008	0	3
AT1G56210	0	0.538243	0.319	0.096	0	3
AT1G52150	0	0.538031	0.221	0.029	0	3
AT1G80690	0	0.532714	0.301	0.066	0	3
AT4G27260	0	0.521167	0.223	0.046	0	3
AT1G34000	0	0.516276	0.31	0.091	0	3
AT4G38580	0	0.514337	0.299	0.07	0	3
AT2G47500	0	0.513656	0.32	0.089	0	3
AT2G46690	0	0.51241	0.151	0.022	0	3
AT5G22050	0	0.512004	0.31	0.095	0	3
AT5G60690	0	0.511444	0.287	0.059	0	3
AT1G12320	0	0.507188	0.219	0.019	0	3
AT2G26390	0	0.505577	0.264	0.055	0	3
AT4G37250	0	0.502766	0.305	0.085	0	3
AT3G24110	0	0.48754	0.22	0.022	0	3
AT1G70750	0	0.485231	0.297	0.073	0	3
AT1G63180	0	0.483842	0.317	0.095	0	3
AT1G69690	0	0.481756	0.204	0.011	0	3
AT5G35670	0	0.479168	0.283	0.071	0	3
AT1G51950	0	0.476903	0.253	0.044	0	3
AT1G07570	0	0.475938	0.226	0.045	0	3
AT5G23400	0	0.475831	0.257	0.059	0	3
AT4G29720	0	0.475683	0.234	0.055	0	3
AT5G26730	0	0.475352	0.224	0.025	0	3
AT5G35580	0	0.474921	0.269	0.06	0	3
AT1G22030	0	0.462628	0.2	0.019	0	3
AT1G71050	0	0.460702	0.149	0.012	0	3
AT4G27460	0	0.4553	0.19	0.043	0	3
AT4G03415	0	0.451008	0.236	0.058	0	3
AT4G20270	0	0.44928	0.23	0.047	0	3
AT2G37380	0	0.449233	0.221	0.052	0	3
AT5G23100	0	0.445549	0.217	0.033	0	3
AT3G05800	0	0.445136	0.201	0.044	0	3
AT2G24762	0	0.441006	0.213	0.052	0	3
AT1G52140	0	0.436931	0.216	0.038	0	3
AT5G06850	0	0.419345	0.168	0.018	0	3
AT1G60390	0	0.412063	0.136	0.019	0	3
AT5G40980	0	0.411658	0.254	0.063	0	3
AT3G06370	0	0.404041	0.152	0.015	0	3
AT2G15320	0	0.394498	0.196	0.047	0	3
AT5G02750	0	0.387333	0.196	0.032	0	3
AT3G06330	0	0.386652	0.225	0.055	0	3
AT1G22220	0	0.383415	0.169	0.032	0	3
AT3G26490	0	0.375299	0.139	0.005	0	3
AT3G06360	0	0.374324	0.202	0.026	0	3
AT4G01110	0	0.371449	0.11	0.006	0	3
AT1G14480	0	0.368507	0.133	0.012	0	3
AT2G30150	0	0.364991	0.171	0.019	0	3
AT3G54120	0	0.364126	0.185	0.026	0	3
AT2G47860	0	0.360441	0.147	0.018	0	3
AT2G15760	0	0.353799	0.148	0.006	0	3
AT1G74740	0	0.353532	0.194	0.042	0	3
AT3G17950	0	0.34854	0.186	0.034	0	3
AT1G30280	0	0.345849	0.148	0.011	0	3
AT3G48550	0	0.336279	0.14	0.005	0	3
AT5G67090	0	0.335124	0.123	0.007	0	3
AT1G72810	0	0.332154	0.168	0.034	0	3
AT4G31000	0	0.327189	0.198	0.048	0	3
AT1G77380	0	0.318061	0.117	0.011	0	3
AT2G34060	0	0.31444	0.137	0.016	0	3
AT2G01940	0	0.312895	0.165	0.019	0	3
AT2G25790	0	0.312392	0.157	0.027	0	3
AT4G02710	0	0.305912	0.133	0.019	0	3
AT5G06380	0	0.305205	0.105	0.014	0	3
AT1G71695	0	0.302905	0.11	0.015	0	3
AT3G16500	0	0.299243	0.182	0.043	0	3
AT3G13730	0	0.288987	0.111	0.007	0	3
AT1G77855	0	0.285197	0.124	0.014	0	3
AT1G08230	0	0.283572	0.168	0.037	0	3
AT4G22900	0	0.27773	0.15	0.01	0	3
AT5G22930	0	0.275538	0.128	0.012	0	3
AT2G41820	0	0.272389	0.14	0.021	0	3
AT3G01750	0	0.267987	0.134	0.013	0	3
AT3G00910	0	0.267607	0.144	0.021	0	3
AT1G49230	0	0.263798	0.118	0.007	0	3
AT1G64690	0	0.262825	0.14	0.023	0	3
AT5G48460	0	0.259197	0.139	0.025	0	3
AT1G09170	0	0.258332	0.127	0.01	0	3
AT2G39370	0	0.257003	0.059	0.002	0	3
AT3G56810	0	0.255942	0.151	0.028	0	3
AT3G51710	0	0.253406	0.144	0.025	0	3
AT3G21420	0	0.251828	0.116	0.014	0	3
AT5G44680	0	0.24906	0.105	0.01	0	3
AT4G37300	0	0.246721	0.145	0.027	0	3
AT2G44690	0	0.244191	0.122	0.017	0	3
AT5G06470	0	0.237971	0.106	0.004	0	3
AT2G41330	0	0.236118	0.134	0.023	0	3
AT3G63280	0	0.225883	0.111	0.01	0	3
AT1G03010	0	0.209517	0.106	0.009	0	3
AT4G20430	0	0.202839	0.125	0.019	0	3
[truncated: 9,200 more rows]

## Sheet: Table S7
Table S7 Light Responsive Genes Identified with Oran-Specific RNA-Seq
Gene	Significantly differential expression samples comparing to correspondent organ grown in darkness
AT1G01010	6C;6H;24H;6R;LR;
AT1G01046	Burko6C;
AT1G01060	24C;LC;6H;24H;6R;24R;LR;
AT1G01070	6H;24H;6R;24R;LR;
AT1G01080	6C;24C;LC;24H;24R;
AT1G01090	1C;6C;24C;24R;LR;Burko6H;
AT1G01110	6C;24C;LC;24H;Burko6H;
AT1G01120	6C;24C;LC;24H;24R;Burko6H;
AT1G01130	6C;24C;LC;
AT1G01140	6C;24R;
AT1G01170	24H;24R;
AT1G01180	24H;LR;Burko6H;
AT1G01190	24R;
AT1G01200	6C;24C;LC;
AT1G01230	6C;24C;LC;24H;Burko6H;
AT1G01240	6C;24C;
AT1G01250	LC;Burko6H;
AT1G01260	6C;24C;LC;Burko1H;Burko6H;
AT1G01300	1C;6C;24C;LC;24H;
AT1G01320	6C;LC;24H;Burko6H;
AT1G01340	6C;24C;24R;
AT1G01360	6C;24C;LC;Burko6H;
AT1G01380	6C;24C;LC;Burko6C;Burko6H;
AT1G01390	6C;24C;LC;LR;
AT1G01420	LC;24H;Burko6H;
AT1G01440	LC;LR;
AT1G01448	6C;24C;LC;
AT1G01470	24C;LC;6H;6R;LR;Burko6H;
AT1G01480	6C;24C;LC;24H;
AT1G01520	LC;Burko6H;
AT1G01540	LC;24R;
AT1G01560	24C;24R;
AT1G01570	6R;24R;
AT1G01580	6C;6R;24R;
AT1G01600	6C;24C;LC;24H;LR;Burko6H;
AT1G01610	6C;24C;LC;6H;24H;24R;
AT1G01620	1C;6C;24C;LC;6H;24H;24R;LR;
AT1G01640	24C;LC;24H;24R;LR;
AT1G01650	6C;24C;LC;
AT1G01670	24H;
AT1G01680	24R;
AT1G01700	6C;24C;LC;
AT1G01715	6C;LC;
AT1G01720	1C;24C;LR;Burko1H;
AT1G01725	6C;24C;LC;
AT1G01730	6C;24C;LC;LR;Burko6H;
AT1G01740	6H;24H;
AT1G01750	LR;
AT1G01770	6C;LC;24H;LR;
AT1G01780	24C;LC;Burko6C;
AT1G01790	6C;24C;LC;24H;24R;Burko6H;
AT1G01810	6C;
AT1G01830	6C;24C;LC;24H;24R;
AT1G01860	6C;24C;24H;
AT1G01900	6C;24C;LC;6H;24H;24R;LR;
AT1G01950	1C;6C;24C;LC;Burko6H;
AT1G01970	6C;24C;LC;24H;Burko6H;
AT1G02050	6C;LC;
AT1G02065	24C;LC;
AT1G02100	6C;24C;LC;LR;
AT1G02110	1C;6C;24C;LC;6R;
AT1G02145	6C;24C;LC;Burko6C;
AT1G02150	6C;24H;6R;24R;
AT1G02160	LC;Burko6C;
AT1G02170	6R;Burko6C;
AT1G02180	6C;24C;LC;
AT1G02190	6C;24C;
AT1G02205	6C;24C;LC;24H;
AT1G02220	24C;6R;24R;
AT1G02230	24R;LR;
AT1G02260	6C;24C;LC;24R;LR;Burko6H;
AT1G02280	24C;LC;24H;24R;
AT1G02290	6C;LC;Burko6C;
AT1G02300	6C;LC;6R;
AT1G02305	6C;24C;LC;
AT1G02335	24C;LC;24H;24R;LR;
AT1G02340	6C;24C;LC;24R;
AT1G02350	6C;Burko6H;
AT1G02370	1C;
AT1G02380	24C;LR;
AT1G02390	24H;
AT1G02400	6C;24C;LC;24H;Burko6H;
AT1G02410	6C;LC;6H;24H;6R;24R;LR;
AT1G02440	24C;LR;
AT1G02475	6C;24C;LC;24H;6R;24R;Burko6H;
AT1G02500	1C;6C;24C;LC;6H;24H;24R;Burko6C;
AT1G02520	24C;24H;24R;LR;
AT1G02560	6C;24C;LC;6H;24H;LR;
AT1G02570	6R;24R;
AT1G02575	6C;24C;24R;
AT1G02610	24C;24H;
AT1G02620	6C;LC;
AT1G02640	1C;LC;24H;
AT1G02660	24H;LR;Burko1H;Burko6H;
AT1G02690	24R;
AT1G02700	LC;
AT1G02705	LC;
AT1G02720	1C;6C;24C;LC;LR;
AT1G02730	24C;LC;6R;24R;LR;
AT1G02750	24C;24H;LR;Burko1H;Burko6H;
AT1G02800	1C;6C;24C;LC;Burko6C;
AT1G02810	6C;24C;LC;
AT1G02816	6C;24C;Burko6H;
AT1G02820	24C;LC;24H;
AT1G02840	6C;24C;LC;Burko6C;
AT1G02850	6C;24C;LC;LR;
AT1G02860	24C;24H;24R;LR;
AT1G02880	6R;24R;
AT1G02900	24C;LC;24R;LR;Burko6H;
AT1G02910	6C;24C;LC;6H;24H;
AT1G02920	24C;24R;
AT1G02930	24C;6R;24R;
AT1G02950	24C;LC;6R;
AT1G02960	6C;24C;LC;
AT1G02970	Burko6C;Burko6H;
AT1G03010	24H;
AT1G03020	24C;LC;
AT1G03055	6C;24C;LC;24H;Burko6C;
AT1G03060	6C;24C;LC;
AT1G03070	24H;
AT1G03080	1C;6C;24C;LC;24H;6R;24R;LR;
AT1G03090	LC;24R;LR;
AT1G03100	LC;
AT1G03106	LC;
AT1G03110	6C;24C;
AT1G03120	LC;
AT1G03130	6C;24C;LC;24H;Burko6C;
AT1G03140	6C;24C;LC;24H;LR;Burko6C;
AT1G03170	6C;24C;LC;
AT1G03200	LC;LR;
AT1G03210	6C;24C;LC;LR;
AT1G03220	24R;
AT1G03230	6C;24C;6H;24H;24R;Burko6H;
AT1G03260	6C;24C;LC;
AT1G03290	6C;24C;LC;LR;
AT1G03310	6C;LC;Burko6H;
AT1G03340	LC;6R;24R;LR;
AT1G03350	6C;24C;LC;24H;
AT1G03360	6C;24C;LC;24H;LR;
AT1G03370	LC;24H;
AT1G03380	6C;24C;LC;LR;Burko6H;
AT1G03400	6C;24C;LC;24H;6R;LR;
AT1G03410	1C;6C;24C;
AT1G03430	6C;24C;LC;
AT1G03457	LC;LR;Burko6C;
AT1G03470	LC;
AT1G03475	1C;6C;24C;LC;24H;24R;
AT1G03495	24C;LC;6H;6R;24R;
AT1G03502	6C;24C;LC;
AT1G03506	6C;24C;LC;
AT1G03520	6C;24C;LC;24R;LR;Burko6C;Burko6H;
AT1G03530	6C;LC;
AT1G03550	6C;24C;LC;
AT1G03580	Burko6H;
AT1G03590	1C;6C;24C;LC;24H;
AT1G03600	6C;24C;LC;24H;Burko6C;
AT1G03610	6C;24C;Burko6H;
AT1G03630	6C;24C;LC;24H;Burko6C;
AT1G03650	6C;24H;
AT1G03660	24C;LC;24R;
AT1G03680	6C;24C;LC;24H;Burko6C;
AT1G03780	24C;LC;24H;
AT1G03790	6C;24C;LC;6H;24H;
AT1G03800	6C;LC;Burko6C;
AT1G03820	24H;24R;
AT1G03840	LC;LR;
AT1G03850	24H;6R;24R;
AT1G03870	1C;6C;24C;LC;24H;24R;Burko6C;Burko6H;
AT1G03900	6C;24C;LC;6R;Burko6H;
AT1G03905	6R;24R;
AT1G03920	24C;LC;24H;
AT1G03935	24C;LC;24H;
AT1G03940	6C;24C;LC;6H;
AT1G03990	24C;
AT1G04010	6C;24C;LC;24H;
AT1G04020	24H;LR;
AT1G04030	6C;24C;LC;24H;
AT1G04040	6C;24C;LC;6H;24H;Burko6H;
AT1G04073	6H;
AT1G04077	24C;LC;24R;
AT1G04090	24C;LC;
AT1G04110	6C;24C;LC;24H;
AT1G04133	Burko6C;
AT1G04140	6C;24C;LC;24H;Burko6C;
AT1G04160	24C;LC;Burko6H;
AT1G04163	6C;
AT1G04180	24H;
AT1G04197	6C;24C;LC;
AT1G04217	24C;Burko6C;
AT1G04220	6C;24C;LC;24R;
AT1G04223	24C;LC;
AT1G04237	24C;
AT1G04240	6C;24C;LC;Burko1H;Burko6H;
AT1G04247	6C;24C;LC;24R;
AT1G04250	6C;24C;LC;6H;24H;Burko6H;
AT1G04280	24C;LC;24R;Burko6C;
AT1G04295	24C;
AT1G04300	6C;24C;LC;LR;
AT1G04303	Burko6C;
AT1G04310	6C;24C;LC;
AT1G04330	24C;
AT1G04350	6C;24C;LC;6H;24H;24R;
AT1G04357	LC;
AT1G04360	LC;24R;LR;
AT1G04400	24C;LC;24R;Burko6C;
AT1G04420	6C;24C;LC;24H;
AT1G04430	1C;6C;24C;LC;LR;
AT1G04433	24C;LC;6H;24H;Burko6H;
AT1G04463	LC;
AT1G04480	6C;24C;6R;Burko6C;Burko6H;
AT1G04520	6C;LC;24R;LR;Burko6C;Burko6H;
AT1G04530	6C;24C;LC;24H;Burko6H;
AT1G04537	24C;LC;
AT1G04540	6C;24C;LC;
AT1G04560	6C;
AT1G04570	24H;
AT1G04610	1C;6C;24C;LC;
AT1G04620	6C;24C;LC;24H;6R;Burko6C;
AT1G04635	LR;Burko6C;
AT1G04640	6C;24C;LC;6H;24H;Burko6C;Burko1H;
AT1G04650	LC;
AT1G04660	6C;
AT1G04680	1C;6C;24C;LC;24H;6R;24R;
AT1G04690	6C;24C;LC;24H;Burko6H;
AT1G04697	6C;
AT1G04700	24H;LR;
AT1G04710	6C;24C;LC;24H;Burko6C;
AT1G04730	6C;24C;LC;24R;LR;
AT1G04733	Burko6H;
AT1G04743	6R;24R;
AT1G04750	6C;24C;LC;6H;24H;Burko6H;
AT1G04760	24H;
AT1G04778	6H;24H;
AT1G04780	1C;6C;LC;24H;LR;Burko6C;Burko6H;
AT1G04800	6C;24C;
AT1G04810	1C;6C;24C;LC;Burko6C;Burko6H;
AT1G04820	6C;24C;LC;6H;24H;6R;24R;Burko6H;
AT1G04830	1C;6C;24C;LC;
AT1G04837	LC;6H;Burko6H;
AT1G04853	LC;
AT1G04870	6C;24C;24H;Burko6C;
AT1G04877	Burko6C;
AT1G04880	6C;24C;
AT1G04910	6C;24C;LC;24H;Burko6H;
AT1G04920	Burko6C;
AT1G04940	6C;24C;LC;24R;LR;
AT1G04950	6C;24C;Burko6C;
AT1G04977	Burko6H;
AT1G04980	6C;24C;LR;Burko6C;
AT1G04990	6C;24C;LC;6R;LR;
AT1G05000	6C;
AT1G05010	6C;24C;LC;24H;
AT1G05020	6C;24C;LC;
AT1G05023	6C;24C;
AT1G05060	24C;LC;LR;Burko6H;
AT1G05087	6C;24C;LC;24H;
AT1G05090	6C;24C;LC;
AT1G05100	6C;24C;LC;
AT1G05135	6C;24C;LC;Burko6H;
AT1G05140	1C;6C;24C;LC;24H;Burko6H;
AT1G05147	1C;
AT1G05150	1C;6C;24C;LC;1H;6H;24H;
AT1G05163	24C;LC;
AT1G05170	6C;24C;LC;Burko6H;
AT1G05183	6C;LC;
AT1G05190	6C;24C;LC;6H;24H;
AT1G05200	6C;LC;6R;Burko6H;
AT1G05205	24C;LC;LR;
AT1G05207	6C;LC;Burko6C;Burko6H;
AT1G05213	1C;24H;Burko6H;
AT1G05230	24C;LC;LR;
AT1G05257	Burko6H;
AT1G05260	6C;24C;LC;24H;24R;
AT1G05270	6C;24C;LC;Burko6H;
AT1G05277	Burko6C;
AT1G05300	24C;
AT1G05310	24C;LC;6H;24H;
AT1G05320	6C;24C;LC;24H;
AT1G05340	6C;24C;24H;Burko6H;
AT1G05360	6C;24C;LC;Burko6C;
AT1G05380	1C;6C;24C;LC;24H;
AT1G05385	LC;24H;24R;Burko6C;
AT1G05420	24C;LC;
AT1G05490	1C;6C;24C;LC;24H;Burko6H;
AT1G05520	6C;24C;LC;24H;24R;Burko6C;Burko6H;
AT1G05523	6R;24R;LR;
AT1G05530	6R;24R;
AT1G05540	LC;
AT1G05560	6C;LC;
AT1G05562	6C;LC;
AT1G05570	1C;6C;24C;LC;24H;LR;Burko6C;
AT1G05575	1C;
AT1G05600	24C;LC;
AT1G05610	LC;
AT1G05620	6C;24C;LC;24H;LR;Burko6H;
AT1G05630	LC;Burko6H;
AT1G05640	24C;LC;
AT1G05660	6R;24R;
AT1G05675	6C;24C;
AT1G05680	6C;24C;LC;Burko6H;
AT1G05690	LC;Burko6H;
AT1G05700	24R;
AT1G05710	24C;
AT1G05720	6C;24C;LC;Burko6H;
AT1G05730	LR;
AT1G05760	LC;
AT1G05777	LC;
AT1G05780	LC;24R;
AT1G05785	6C;24C;LC;
AT1G05790	6C;24C;LC;
AT1G05805	6C;LC;24R;LR;Burko6H;
AT1G05810	6C;24C;LC;
AT1G05830	6C;24C;LC;
AT1G05835	1C;6C;24C;LC;Burko6H;
AT1G05840	6C;24C;LC;6H;24H;
AT1G05843	6C;24C;LC;
AT1G05850	6C;24C;LC;6H;6R;LR;
AT1G05860	6C;LC;Burko6C;
AT1G05870	24C;LC;
AT1G05890	6C;24C;LC;6H;24H;6R;LR;Burko6C;
AT1G05894	24C;LC;
AT1G05937	Burko6C;
AT1G05960	1C;6C;24C;LC;24H;
AT1G05963	24C;LC;
AT1G05990	6R;
AT1G06002	24C;24R;
AT1G06020	24R;LR;
AT1G06033	24C;24H;
AT1G06040	24C;6H;24H;6R;Burko6C;Burko6H;
AT1G06070	6C;24C;LC;Burko1C;Burko6C;
AT1G06080	6C;24C;LC;24H;
AT1G06090	24C;LC;24H;
AT1G06110	6C;24C;LC;24R;LR;
AT1G06143	6C;LC;
AT1G06160	LC;
AT1G06180	LC;LR;Burko6H;
AT1G06190	6C;24C;LC;6H;24H;
AT1G06227	6C;24C;LC;
AT1G06240	6C;24C;LC;24H;Burko6C;
AT1G06243	6H;24H;24R;
AT1G06253	6H;
AT1G06260	6C;24C;LC;
AT1G06263	24C;LC;Burko1H;Burko6H;
AT1G06265	6C;24C;LC;
AT1G06267	6C;24C;LC;Burko1H;Burko6H;
AT1G06273	6C;24C;LC;Burko1H;Burko6H;
AT1G06277	6C;24C;LC;
AT1G06290	LC;Burko6C;
AT1G06320	LR;
AT1G06330	6C;24C;LC;Burko1H;Burko6H;
AT1G06350	6C;24C;LC;
AT1G06360	6C;24C;LC;LR;Burko6H;
AT1G06370	6C;24C;LC;Burko6C;
AT1G06380	6C;24C;
AT1G06390	1C;6C;24C;LC;6H;LR;Burko6C;Burko6H;
AT1G06400	6C;
AT1G06423	LC;24H;
AT1G06430	1C;6C;24C;LC;24H;6R;24R;
AT1G06440	6C;
AT1G06460	6C;24C;LC;6H;24H;LR;
AT1G06473	6C;24C;LC;LR;
AT1G06490	24C;LC;6R;24R;LR;
AT1G06500	6C;LC;24H;Burko6C;
AT1G06510	LC;24H;
AT1G06520	24H;6R;24R;LR;
AT1G06550	6C;24R;LR;Burko6H;
AT1G06560	6C;24C;LC;24H;24R;LR;
AT1G06570	6H;LR;Burko6C;
AT1G06573	24C;6R;24R;
AT1G06580	6C;LC;
AT1G06620	6C;24C;LC;24H;24R;
AT1G06630	6C;LC;Burko6C;
AT1G06640	24C;LC;6H;6R;24R;LR;Burko6C;Burko6H;Burko12H;
AT1G06645	24C;LC;24H;
AT1G06650	1C;6C;24C;LC;6H;24H;6R;24R;LR;
AT1G06660	24C;LC;24H;24R;
AT1G06680	6C;24C;LC;24H;
AT1G06690	6C;24C;LC;24H;6R;24R;Burko6C;Burko6H;
AT1G06700	6C;24C;LC;6H;Burko6C;Burko6H;
AT1G06717	24C;Burko6H;
AT1G06727	LC;Burko6C;
AT1G06760	24C;LC;24H;
AT1G06800	6C;24C;LC;
AT1G06830	LC;
AT1G06837	6C;LC;LR;
AT1G06840	6C;24C;LC;6H;24H;Burko6C;Burko6H;
AT1G06850	1C;6C;24C;LC;Burko1H;Burko6H;
AT1G06870	1C;6C;24C;Burko6H;
AT1G06890	6C;24C;LC;24H;24R;Burko6C;Burko6H;
AT1G06900	6C;24C;LC;
AT1G06930	6C;24C;LC;
AT1G06980	6C;24C;LC;24H;
AT1G07000	6C;24H;
AT1G07010	6C;24C;LC;24H;Burko6H;
AT1G07020	1C;6C;24C;LC;24H;
AT1G07040	6C;
AT1G07050	6C;LC;Burko6H;
AT1G07070	24C;LC;LR;
AT1G07090	6C;24C;LC;6H;24H;6R;Burko6H;
AT1G07130	24C;6R;24R;
AT1G07135	24C;
AT1G07150	24R;
AT1G07160	6C;24C;LR;
AT1G07170	6C;LC;Burko6C;
AT1G07180	6C;24C;LC;24H;
AT1G07187	6C;24C;Burko6H;
AT1G07200	24C;6R;LR;Burko6H;
AT1G07230	6C;24C;LC;6H;24H;LR;
AT1G07240	24H;LR;Burko6C;
AT1G07250	24C;LC;Burko6H;
AT1G07260	6C;24C;LC;24H;
AT1G07280	6C;24C;LC;24H;LR;
AT1G07290	6C;24C;LC;
AT1G07300	LR;
AT1G07310	6C;LC;24H;
AT1G07313	6C;LC;
AT1G07320	6C;24C;LC;24H;6R;LR;
AT1G07323	6C;24C;LC;24H;Burko6H;
AT1G07350	24C;LC;6R;
AT1G07370	6C;LC;Burko6C;
AT1G07373	LC;
AT1G07380	6C;24C;LC;24H;LR;
AT1G07390	24C;
AT1G07393	Burko6C;
AT1G07400	24C;24R;
AT1G07407	24R;
AT1G07410	24C;LC;
AT1G07420	6C;24C;LC;6H;6R;Burko6H;
AT1G07430	24H;
AT1G07440	6C;LC;
AT1G07470	6C;24C;LC;LR;
AT1G07477	1C;
AT1G07480	6C;24C;LC;6H;
AT1G07485	24C;LC;
AT1G07510	LC;24R;
AT1G07520	6C;
AT1G07530	6C;LC;6H;LR;Burko6C;
AT1G07550	6R;24R;LR;
AT1G07560	LR;
AT1G07587	6R;
AT1G07590	1C;6C;24C;LC;24H;24R;
AT1G07607	24R;
AT1G07610	6C;LC;24R;Burko6C;
AT1G07620	LR;Burko6C;
AT1G07630	6C;24C;LC;24H;6R;24R;LR;
AT1G07650	6C;24C;LC;6H;24H;
AT1G07670	6C;24C;LC;
AT1G07693	Burko6H;
AT1G07700	6C;24C;LC;6H;24H;6R;24R;Burko6C;Burko6H;
AT1G07720	6C;24C;LC;6H;24H;
AT1G07728	6C;24C;LC;6H;24H;Burko6C;
AT1G07730	24C;
AT1G07737	24C;LC;24H;
AT1G07740	24C;LC;
AT1G07743	6C;24C;LC;
AT1G07745	6C;24C;LC;
AT1G07750	6C;24C;LC;24H;Burko6H;
AT1G07753	6C;LC;
AT1G07790	LC;Burko6C;
AT1G07803	24C;LC;
AT1G07810	6C;24C;LC;24H;
AT1G07830	6C;LC;6R;24R;Burko6C;
AT1G07870	6C;24H;24R;LR;
AT1G07880	24C;LC;
AT1G07890	24C;LC;24H;
AT1G07893	6C;24C;LC;
AT1G07897	Burko6C;
AT1G07902	LC;
AT1G07903	LR;
AT1G07950	6C;24C;LC;Burko6C;
AT1G07985	1C;6C;24C;LC;Burko6H;
AT1G07990	6C;24C;LC;24H;LR;
AT1G08010	6C;24C;LC;24H;Burko6C;
AT1G08030	6C;24C;LC;24H;Burko6C;Burko6H;
AT1G08043	24C;6H;24H;Burko6H;
AT1G08050	LC;24H;24R;
AT1G08070	6C;
AT1G08130	6C;24C;LR;Burko6C;
AT1G08160	24C;LC;6R;24R;
AT1G08180	1C;6C;24C;
AT1G08190	24C;LC;6H;6R;24R;
AT1G08210	6C;24C;LC;LR;
AT1G08230	6C;24C;LC;
AT1G08267	24C;LC;Burko6C;
AT1G08270	Burko6H;
AT1G08273	24C;LC;Burko6C;
AT1G08280	24C;LC;
AT1G08300	6R;
AT1G08310	24C;LC;LR;
AT1G08315	24C;
AT1G08320	24C;LC;
AT1G08340	24H;
AT1G08350	6C;24C;LC;Burko6C;
AT1G08380	6C;24C;LC;24H;Burko6C;Burko6H;
AT1G08410	6C;24C;Burko6C;
AT1G08430	24R;
AT1G08460	6C;24C;LC;
AT1G08500	1C;6C;24C;LC;24H;24R;
AT1G08507	24C;
AT1G08510	6C;24C;LC;24H;Burko1H;Burko6H;
AT1G08520	6C;24C;LC;24H;
AT1G08540	6C;24C;LC;6H;24H;6R;24R;Burko6C;Burko6H;
AT1G08547	6C;24C;LC;
AT1G08550	6C;24C;LC;24H;24R;LR;
AT1G08557	6C;
AT1G08560	24C;LC;24H;6R;24R;LR;
AT1G08570	LC;24H;6R;Burko6H;
AT1G08580	6C;24C;24H;Burko6C;
AT1G08610	6C;24C;24H;
AT1G08640	6C;24C;LC;24H;
AT1G08650	6C;24C;6H;24H;6R;24R;LR;
AT1G08660	6C;24C;LC;Burko6H;
AT1G08670	24C;LC;24H;24R;LR;
AT1G08727	Burko6C;
AT1G08760	6C;24C;LC;24H;24R;Burko6H;
AT1G08763	24R;
AT1G08770	6C;24C;LC;LR;Burko1H;
AT1G08800	6C;24C;LC;
AT1G08820	1C;6C;24C;LC;6R;
AT1G08830	6C;24C;LC;24R;
AT1G08840	6C;24C;LC;LR;Burko6C;
AT1G08845	6C;LC;6R;Burko6H;
AT1G08880	6C;LC;24H;
AT1G08890	6C;24C;LC;6H;24H;24R;
AT1G08900	6C;24C;LC;6H;Burko6C;
AT1G08910	6C;LC;Burko6H;
AT1G08920	LC;6H;24R;Burko6H;
AT1G08930	24C;6R;24R;Burko6H;
AT1G08940	LC;6R;24R;
AT1G08980	24H;LR;Burko6C;
AT1G08987	24C;
AT1G08990	6C;24C;LC;24H;24R;
AT1G09010	6C;24C;LC;
AT1G09053	6C;24C;LC;24H;
AT1G09070	1C;24C;24H;Burko6H;
AT1G09080	24C;
AT1G09083	24H;
AT1G09090	6C;24C;LC;6H;24H;6R;LR;
AT1G09103	6C;24C;LC;
AT1G09130	6C;24C;LC;24H;
AT1G09140	24C;LC;6R;24R;
AT1G09160	24C;LC;Burko6C;Burko6H;
AT1G09170	LR;
AT1G09176	24H;
AT1G09190	6C;24C;LC;24H;
AT1G09195	6C;24C;LC;24H;Burko6C;
AT1G09200	LR;
AT1G09240	24C;LC;Burko6C;
AT1G09250	6C;24C;LC;24H;Burko6H;
AT1G09257	6C;24H;Burko6C;
AT1G09270	6C;24C;LC;24H;Burko6H;
AT1G09280	6C;24C;LC;LR;
AT1G09297	6C;24C;LC;
AT1G09300	6C;24C;6H;24H;6R;24R;
AT1G09310	24C;LC;6H;24H;LR;Burko6H;
AT1G09340	6C;24C;LC;24H;Burko6C;Burko6H;
AT1G09350	24C;LC;24H;6R;
AT1G09363	24C;
AT1G09367	Burko6C;
AT1G09390	24C;LC;
AT1G09400	Burko6C;
AT1G09415	24C;LC;24H;24R;LR;
AT1G09420	24H;Burko6C;
AT1G09430	6C;24C;LC;LR;
AT1G09440	6C;24C;LC;24R;
AT1G09443	LC;6R;
AT1G09450	LC;
AT1G09460	6C;LC;1H;LR;Burko6H;Burko12H;
AT1G09467	24C;LC;
AT1G09470	6C;24C;LC;Burko1H;
AT1G09480	6C;24C;LC;Burko6H;
AT1G09486	24C;LC;
AT1G09500	24C;LC;
AT1G09513	6C;Burko6H;
AT1G09530	6C;24C;LC;LR;Burko6C;
AT1G09533	6C;24C;LC;
AT1G09540	6C;24C;LC;24H;24R;Burko6H;
AT1G09543	6C;LC;
AT1G09570	1C;6C;24C;LC;24H;6R;LR;
AT1G09575	6C;24C;LC;Burko1H;
AT1G09590	6C;24C;24H;LR;
AT1G09650	6C;LC;
AT1G09710	6C;24C;LC;24H;LR;
AT1G09730	6C;24C;LC;24H;6R;Burko6C;
AT1G09740	24C;LC;Burko6C;Burko6H;
AT1G09750	6C;24C;LC;
AT1G09770	1C;6C;24C;LC;24H;LR;
AT1G09780	LR;
AT1G09795	24C;LC;24H;LR;
AT1G09800	LR;
AT1G09810	6C;24C;LC;
AT1G09812	6C;24C;LC;24R;Burko6H;
AT1G09817	LC;
AT1G09830	6C;24C;LC;LR;
AT1G09840	6C;24C;LC;24H;
AT1G09850	6C;6H;24H;6R;24R;LR;Burko6H;
AT1G09863	6C;24C;LC;Burko6H;
AT1G09877	LC;
AT1G09880	LC;
AT1G09890	LC;24H;
AT1G09900	6C;24C;LC;Burko6H;
AT1G09910	6C;24C;LC;6H;24H;
AT1G09927	6C;24C;LC;24H;6R;
AT1G09940	24H;
AT1G09950	6C;24C;LC;Burko6H;
AT1G09960	24H;6R;24R;
AT1G09970	6C;24C;LC;24R;
AT1G09995	6C;
AT1G10020	24C;Burko6H;
AT1G10030	LC;LR;
AT1G10040	6C;24C;LC;6H;24H;Burko6H;
AT1G10050	LC;24H;
AT1G10070	6C;LC;LR;Burko6H;
AT1G10090	6C;24C;LC;6H;6R;LR;Burko6C;Burko6H;
AT1G10095	1C;6C;24C;LC;Burko6C;
AT1G10120	6C;24C;LC;
AT1G10130	1C;6C;24C;LC;Burko6H;
AT1G10140	LC;24H;24R;
AT1G10160	6C;24C;LC;
AT1G10170	6C;24C;LC;
AT1G10200	6C;24C;LC;24H;Burko6H;
AT1G10210	6C;24C;LC;6H;24H;
AT1G10220	LC;Burko6H;
AT1G10270	6C;24C;6R;
AT1G10310	6C;24C;LC;
AT1G10340	24C;6R;LR;
AT1G10360	6C;24C;LC;6H;24H;24R;
AT1G10370	6C;24C;LC;24H;24R;LR;
AT1G10380	6C;6H;24H;6R;LR;Burko6H;
AT1G10400	6C;24C;LC;
AT1G10410	6C;24C;LC;24H;6R;24R;
AT1G10417	LC;
AT1G10450	6C;24C;LC;
AT1G10460	24C;LC;
AT1G10470	Burko6H;
AT1G10480	24C;LC;24H;LR;Burko6C;
AT1G10490	6C;24C;24H;
AT1G10500	6C;24C;LC;6H;24H;24R;
AT1G10522	6C;24C;6H;
AT1G10550	6C;24C;LC;24H;6R;24R;Burko6C;Burko6H;
AT1G10560	6C;24C;LC;24H;
AT1G10570	6C;24C;LC;Burko6C;
AT1G10585	24C;LC;
AT1G10590	6C;24C;LC;Burko6H;
AT1G10610	6C;24C;LC;Burko6C;
AT1G10630	1C;6C;24C;LC;Burko6H;
AT1G10640	6C;24C;Burko6C;
AT1G10650	1C;LC;24H;
AT1G10657	6C;LC;24H;Burko6C;
AT1G10660	24C;LC;24H;LR;Burko6C;
AT1G10682	24C;LC;
AT1G10690	6C;LC;LR;Burko6H;
AT1G10720	6C;24C;LC;24R;Burko6C;
AT1G10730	6C;24C;LC;24H;
AT1G10740	6C;24C;LC;24H;
AT1G10760	1C;6C;LC;6H;6R;24R;
AT1G10790	24R;
AT1G10800	24R;
AT1G10810	6R;24R;LR;
AT1G10830	6C;24C;LC;Burko6H;
AT1G10850	24C;LC;24R;
AT1G10870	6C;24C;LC;24H;Burko6H;
AT1G10890	6C;24C;LC;Burko6C;
AT1G10900	6C;LC;Burko6H;
AT1G10910	6C;24C;LC;
AT1G10920	LC;LR;
AT1G10930	6C;24C;LC;24H;
AT1G10940	6C;24C;LC;6H;Burko6C;
AT1G10950	1C;6C;24C;LC;24H;
AT1G10960	6C;LC;24H;24R;Burko6H;
AT1G10970	1C;6C;24C;LC;6R;24R;
AT1G11000	1C;6C;24C;LC;6R;24R;
AT1G11070	LC;
AT1G11080	24C;LC;6R;
AT1G11100	LC;LR;
AT1G11112	LC;
AT1G11120	1C;6C;24C;LC;
AT1G11130	6C;24C;LC;Burko6H;
AT1G11150	24C;LC;
AT1G11175	6C;24C;LC;6H;24H;24R;LR;
AT1G11180	6C;24H;LR;
AT1G11185	LC;24R;
AT1G11210	LC;24H;6R;
AT1G11220	24H;24R;
AT1G11260	LC;1H;Burko6H;
AT1G11290	6C;24C;LC;
AT1G11300	24C;LC;
AT1G11330	6C;24C;LC;6R;24R;Burko6H;
AT1G11340	LC;Burko6C;
AT1G11350	6C;LC;LR;Burko6C;
AT1G11360	6C;24C;LC;24H;Burko6H;
AT1G11380	1C;6C;6R;24R;LR;Burko1H;Burko6H;
AT1G11400	Burko6C;
AT1G11410	LC;24H;Burko6C;
AT1G11430	6C;24C;LC;6H;24H;Burko6H;
AT1G11440	6C;24C;LC;6H;24H;Burko6C;
AT1G11450	LC;24H;LR;Burko6H;
AT1G11460	6R;LR;
AT1G11480	6C;24C;LC;24H;LR;
AT1G11490	24R;
AT1G11500	6C;24C;LC;
AT1G11530	6H;24H;24R;LR;
AT1G11540	6R;24R;LR;
AT1G11545	1C;6C;24C;LC;24H;6R;24R;
AT1G11580	6C;24C;6H;24H;6R;
AT1G11592	6C;24C;LC;Burko6C;
AT1G11600	6C;24C;LC;24H;
AT1G11670	24C;LC;24H;6R;
AT1G11700	24C;24H;6R;24R;Burko6C;
AT1G11730	1C;6C;24C;LC;
AT1G11740	6C;24C;LC;24H;Burko6H;
AT1G11750	6C;24C;LC;24H;Burko6H;
AT1G11790	6C;24C;LC;6H;24H;6R;24R;LR;Burko6C;Burko6H;
AT1G11820	LC;24H;6R;24R;
AT1G11840	LC;6H;6R;24R;LR;Burko6C;Burko6H;
AT1G11850	LC;
AT1G11860	6C;24C;LC;24H;6R;LR;Burko6H;
AT1G11870	6C;24C;24H;6R;24R;
AT1G11910	24C;LC;24H;6R;24R;
AT1G11960	1C;6C;24C;LC;Burko6C;
AT1G12000	24C;LC;24H;LR;Burko6C;
AT1G12010	6H;LR;
AT1G12030	LC;
AT1G12040	24R;
AT1G12064	LC;
AT1G12070	24C;LC;24H;
AT1G12080	1C;6C;24C;LC;24H;6R;24R;LR;Burko6H;
AT1G12090	24C;LC;24R;LR;
AT1G12110	6C;24C;LC;24H;6R;24R;LR;
AT1G12160	6C;24C;LC;24H;LR;
AT1G12200	24C;6R;24R;LR;
AT1G12220	6C;24C;LC;LR;
AT1G12230	6C;24C;
AT1G12240	6H;24H;6R;24R;
AT1G12244	6C;24C;LC;24H;
AT1G12250	6C;24C;LC;24H;6R;24R;Burko6H;
AT1G12260	LC;6H;24H;
AT1G12280	6C;24C;LR;
AT1G12290	6C;24C;LC;LR;Burko6C;
AT1G12294	6H;
AT1G12300	1C;LC;
AT1G12320	Burko6H;
AT1G12330	24C;LC;24H;24R;LR;
AT1G12360	6C;24C;LC;LR;Burko6H;
AT1G12370	6C;24C;LC;1H;6H;24H;6R;24R;LR;
AT1G12390	6C;24C;LC;24H;
AT1G12420	1C;6C;24C;LC;
AT1G12430	24C;24H;Burko6H;
AT1G12440	LC;LR;
AT1G12480	LC;
AT1G12500	6C;24C;LC;LR;Burko1H;Burko6H;
AT1G12520	6C;24C;LC;LR;
AT1G12550	LC;
AT1G12580	6C;LC;6H;24H;6R;24R;LR;Burko6H;
AT1G12630	LC;
AT1G12680	LC;Burko6C;Burko6H;
AT1G12710	24C;Burko6H;
AT1G12730	6R;LR;
AT1G12760	24C;LC;Burko6H;
AT1G12770	6C;24C;6H;24H;6R;24R;Burko6H;
AT1G12780	LC;24R;LR;
AT1G12790	6C;24C;LC;Burko6C;
AT1G12800	6C;24C;LC;24H;LR;Burko6H;
AT1G12845	6C;24C;LC;24H;24R;Burko6H;
AT1G12850	6C;24C;LC;24H;24R;Burko6H;
AT1G12860	6C;24C;LC;24H;Burko6C;Burko6H;
AT1G12900	6C;24C;LC;24H;Burko6H;
AT1G12910	6C;LC;
AT1G12920	1C;6C;24C;LC;6H;24R;
AT1G12930	1C;6C;24C;LC;
AT1G12970	6C;LC;
AT1G12990	1C;6C;24C;LC;24R;
AT1G13030	6C;24C;6H;24H;6R;24R;LR;
AT1G13080	6C;24C;LC;Burko6C;Burko6H;
AT1G13110	6C;LC;24H;24R;
AT1G13130	24C;LC;6H;24H;
AT1G13145	LC;
AT1G13150	Burko6C;
AT1G13160	24C;
AT1G13170	1C;6C;24C;LC;24H;LR;
AT1G13190	LC;
AT1G13210	6C;24C;LC;24H;24R;Burko6C;
AT1G13230	24C;LC;
AT1G13245	6C;24C;LC;6H;6R;LR;Burko6H;
AT1G13250	1C;LC;LR;Burko6C;
AT1G13260	1C;Burko1H;
AT1G13270	6C;24C;LC;6H;24H;6R;
AT1G13280	1C;6C;24C;LC;6R;24R;
AT1G13300	LR;
AT1G13310	24R;
AT1G13340	24R;
AT1G13360	1C;Burko6H;
AT1G13390	LC;24R;
AT1G13410	6C;
AT1G13420	6C;24C;LC;6H;24H;6R;24R;LR;
AT1G13430	6C;24C;LC;6R;24R;LR;
AT1G13440	6C;24C;LC;Burko6H;
AT1G13448	6C;24C;
AT1G13450	6C;LC;1H;Burko6C;
AT1G13460	24C;LC;
AT1G13480	24R;
AT1G13500	24R;LR;
AT1G13510	6R;LR;
AT1G13520	6R;24R;
AT1G13570	1C;6C;24C;LC;Burko6C;
AT1G13590	6C;24C;LC;LR;
AT1G13600	6R;24R;LR;
AT1G13610	24C;24H;LR;Burko6C;Burko6H;
AT1G13620	LR;
AT1G13635	24C;24H;24R;
AT1G13640	6C;24C;LC;24H;6R;24R;Burko1H;
AT1G13650	6C;24C;LC;24H;
AT1G13670	24C;6R;24R;Burko6H;
AT1G13700	6C;24C;24H;24R;LR;
AT1G13730	24C;LR;Burko6C;
AT1G13740	24C;LC;24H;
AT1G13790	6C;24C;LC;24H;
AT1G13800	6C;24C;
AT1G13810	6C;24C;LC;6H;Burko6C;
AT1G13820	6C;24C;LC;6H;24H;6R;24R;
AT1G13830	6H;24R;
AT1G13860	6C;24C;LC;24H;
AT1G13900	6C;24C;LC;24H;
AT1G13910	6H;Burko6H;
AT1G13930	6C;24C;LC;6H;24H;6R;24R;LR;Burko6C;Burko6H;
AT1G13940	6C;LC;LR;
AT1G13950	6C;24C;LR;
AT1G13960	6C;24C;LC;LR;Burko6C;Burko6H;
AT1G13970	24C;LC;Burko6H;
AT1G13980	6C;24C;LC;24H;Burko6C;
AT1G13990	LC;24H;
AT1G14030	6C;24C;LC;6H;24H;6R;
AT1G14060	6C;24C;24H;
AT1G14071	Burko6C;
AT1G14090	LC;6H;24R;LR;Burko6H;
AT1G14120	24C;LC;24H;
AT1G14150	6C;24C;LC;24H;24R;Burko6C;
AT1G14160	24C;24R;Burko6H;
AT1G14170	6C;24C;LC;24H;24R;Burko6C;
AT1G14182	LC;
AT1G14185	6C;
AT1G14200	LC;
AT1G14205	6C;24C;LC;24H;
AT1G14230	6C;24C;LC;24H;Burko6C;
AT1G14240	24C;LC;24R;Burko6H;
AT1G14270	6C;24C;LC;24H;24R;LR;
AT1G14280	6C;24C;LC;6H;24H;Burko6C;
AT1G14290	6C;24C;LC;24R;
AT1G14300	6C;24C;6H;24H;24R;
AT1G14310	24C;LC;24H;Burko6H;
AT1G14330	6C;24C;24R;Burko6H;
AT1G14340	6C;24C;LC;LR;Burko6H;
AT1G14345	6C;24C;LC;24H;Burko6C;Burko6H;
AT1G14350	6C;24C;LC;6H;24H;6R;LR;
AT1G14360	24C;24H;
AT1G14370	1C;6C;6H;24H;LR;Burko1C;Burko6C;
AT1G14390	6C;24C;LC;24H;24R;Burko6H;
AT1G14400	6C;24C;LC;Burko6C;
AT1G14410	6C;LC;
AT1G14430	6C;24C;LC;
AT1G14440	24C;LC;Burko6C;Burko1H;
AT1G14460	6C;24C;LC;24H;
AT1G14470	LC;6H;
AT1G14480	6C;LC;
AT1G14520	6C;24C;LC;
AT1G14530	6C;24C;LC;24R;Burko6H;
AT1G14540	24C;6R;24R;
AT1G14550	24R;
AT1G14580	6C;LR;
AT1G14590	6C;24C;LC;
AT1G14600	6C;LC;
AT1G14650	1C;6C;LC;Burko6C;
AT1G14670	1C;6C;24C;LC;24H;24R;LR;Burko6H;
AT1G14685	24C;LC;Burko6C;
AT1G14687	LC;24H;LR;Burko6H;
AT1G14690	6C;24C;LC;6R;24R;LR;
AT1G14700	6C;24C;LC;24H;
AT1G14730	24C;LC;
AT1G14740	6C;24C;LC;24R;LR;Burko6C;Burko6H;
AT1G14760	LC;
AT1G14780	6C;
AT1G14790	6C;24C;LC;24H;LR;
AT1G14810	1C;6C;24C;24H;
AT1G14820	24C;24H;Burko6C;Burko6H;
AT1G14830	6C;24C;LC;24H;24R;Burko6H;
AT1G14850	1C;6C;24C;LC;24R;
AT1G14860	1C;6C;LC;6R;24R;Burko6C;
AT1G14870	24R;
AT1G14890	6C;LC;24H;6R;24R;LR;
AT1G14900	24C;LC;
AT1G14910	1C;6C;24C;LC;
AT1G14920	6C;24C;LC;24H;Burko1C;Burko6C;Burko1H;Burko6H;
AT1G14960	6R;24R;
AT1G14970	6C;LC;24R;Burko6H;
AT1G14980	6C;24C;LC;6H;24H;LR;Burko1C;Burko6H;
AT1G15002	6H;24H;24R;
AT1G15020	6C;24C;LC;LR;
AT1G15040	24H;Burko6H;
AT1G15080	6C;Burko6H;
AT1G15100	6C;24C;LC;6R;
AT1G15110	6C;24C;LC;24H;Burko6H;
AT1G15120	6C;24C;LC;
AT1G15125	LR;
AT1G15130	1C;6C;24C;LC;24H;LR;
AT1G15140	6C;24C;LC;24H;
AT1G15165	24C;LC;24H;
AT1G15170	24C;LC;24R;LR;
AT1G15175	1C;6C;LC;6H;
AT1G15180	1C;LC;24H;24R;LR;
AT1G15190	LC;LR;
AT1G15210	1C;6C;24C;LC;6H;24H;24R;Burko6C;
AT1G15215	6C;LR;Burko6C;
AT1G15220	24C;LC;Burko6C;
AT1G15240	6C;24C;LC;LR;Burko6C;
AT1G15250	6C;24C;
AT1G15260	6C;LC;
AT1G15290	6C;24C;LC;24H;24R;Burko6H;
AT1G15330	6C;LC;24H;
AT1G15350	6C;24C;LC;6H;24H;24R;LR;Burko6C;Burko6H;
AT1G15380	6R;LR;Burko6H;
AT1G15390	24C;LC;24H;
AT1G15400	6C;24C;LC;6H;24H;
AT1G15410	6C;24C;LC;6H;24H;LR;Burko6H;
AT1G15415	LR;
AT1G15430	1C;24C;
AT1G15440	24C;6R;24R;
AT1G15460	6H;
AT1G15500	24C;LC;6H;24H;6R;24R;Burko6H;
AT1G15510	6C;24C;LC;6H;24H;6R;
AT1G15520	6C;
AT1G15530	Burko6C;Burko6H;
AT1G15550	6C;24C;LC;6H;24H;24R;
AT1G15570	1C;6C;24C;LC;
AT1G15580	6C;24C;LC;24H;
AT1G15625	6C;24C;LC;24R;Burko6H;
AT1G15630	24R;LR;
AT1G15640	24R;
AT1G15670	1C;6C;Burko1H;Burko6H;
AT1G15730	6C;24C;LC;24H;
AT1G15740	6C;LC;6R;LR;Burko6H;
AT1G15760	6C;24C;LC;
AT1G15790	LR;
AT1G15800	6C;LC;24H;LR;
AT1G15820	6C;24C;LC;24H;Burko6C;Burko6H;
AT1G15825	24C;LC;Burko6H;
AT1G15830	6C;24C;LC;Burko6C;
AT1G15840	1C;6C;24C;LC;
AT1G15870	6C;24C;
AT1G15880	6C;24C;LC;LR;Burko6C;
AT1G15885	24H;
AT1G15890	24C;LR;
AT1G15910	6C;24C;LC;Burko6C;
AT1G15920	6C;24C;LC;LR;
AT1G15950	6C;24C;LC;6H;24R;
AT1G15960	24C;LC;
AT1G15980	6C;24C;LC;24H;Burko6C;
AT1G16000	LC;6H;LR;
AT1G16025	24C;
AT1G16030	24C;Burko6H;
AT1G16060	24R;
AT1G16070	LR;
AT1G16080	6C;24C;LC;24H;6R;24R;LR;Burko6C;Burko6H;
AT1G16090	6C;24C;LC;
AT1G16110	6C;24R;Burko6C;
AT1G16130	6R;24R;
AT1G16140	24R;
AT1G16150	24C;LR;
AT1G16160	24H;24R;LR;
AT1G16170	6C;24C;LC;6R;24R;LR;Burko6H;
AT1G16190	6C;24C;LC;LR;
AT1G16220	6C;LC;
AT1G16240	6C;24C;LC;
AT1G16250	6C;LC;Burko6C;
AT1G16260	6C;24H;24R;
AT1G16300	6C;24C;LC;Burko6C;Burko1H;
AT1G16310	6C;LC;24H;Burko6H;
AT1G16320	1C;6C;24C;LC;24H;24R;Burko6H;
AT1G16330	24H;
AT1G16340	6C;24C;Burko6C;
AT1G16370	1C;6C;24C;LC;
AT1G16390	LR;Burko6C;Burko6H;
AT1G16440	24H;
AT1G16445	24C;24H;
AT1G16460	6C;24C;LC;24H;
AT1G16489	1C;24C;
AT1G16490	6C;24C;LC;Burko6C;
AT1G16500	24R;
AT1G16510	24C;LC;Burko6H;
AT1G16515	Burko6C;Burko6H;
AT1G16530	6C;
AT1G16560	6C;24C;LC;24H;24R;
AT1G16570	1C;6C;24C;LC;24H;
AT1G16590	1C;6C;
AT1G16630	LC;24H;24R;
AT1G16640	LC;24H;
AT1G16650	6C;24C;LC;
AT1G16670	6C;24C;LC;24H;LR;
AT1G16720	6C;24C;LC;6H;24H;6R;24R;Burko6C;Burko6H;
AT1G16730	24C;LC;6H;
AT1G16780	1C;6C;24C;LC;24H;6R;LR;Burko6H;
AT1G16820	LR;Burko6C;
AT1G16850	6C;24C;LC;Burko6C;
AT1G16860	1C;6C;24C;LC;24H;Burko6H;
AT1G16880	6C;LC;24H;24R;
AT1G16916	6C;LC;
AT1G16920	6C;24C;LC;Burko6H;
AT1G16930	6C;24C;LC;LR;Burko6H;
AT1G16960	6C;24C;
AT1G17030	6H;
AT1G17050	1C;6C;24C;LC;24H;6R;24R;Burko6H;
AT1G17060	6C;24C;LC;6H;24H;6R;24R;LR;
AT1G17080	6C;24C;LC;
AT1G17090	24H;
AT1G17100	24C;LC;24H;24R;LR;Burko6H;
AT1G17120	6C;24C;LC;
AT1G17145	6C;24C;LC;6H;Burko6C;
AT1G17160	6C;24C;LC;6H;24H;
AT1G17170	24C;LC;24H;
AT1G17180	6R;
AT1G17190	24C;LC;6R;
AT1G17200	6C;24C;LC;Burko6H;
AT1G17220	6C;24C;LC;24H;6R;24R;LR;Burko6H;
AT1G17230	6C;24C;LC;
AT1G17255	6C;24C;LC;
AT1G17260	24C;LC;
AT1G17270	6C;24C;LC;Burko6H;
AT1G17300	6C;24C;LC;LR;
AT1G17310	6C;LC;
AT1G17340	6C;24C;LC;6R;24R;LR;
AT1G17345	24H;Burko6C;Burko1H;
AT1G17380	6C;
AT1G17400	6C;24C;LC;
AT1G17410	6C;24C;LC;24R;Burko6C;
AT1G17420	6C;24C;LC;
AT1G17430	1C;6C;24C;LC;6H;24H;
AT1G17455	6C;24C;LC;Burko6H;
AT1G17460	24C;LC;24H;LR;
AT1G17470	6C;24C;LC;24R;
AT1G17480	LC;
AT1G17490	Burko6H;
AT1G17500	1C;6C;24C;LC;6H;24H;Burko6H;
AT1G17520	6C;LC;Burko6H;
AT1G17530	6C;24C;LC;Burko6C;
AT1G17550	6C;24C;LC;6H;24H;6R;24R;
AT1G17560	LC;LR;
AT1G17590	LR;
AT1G17600	24H;Burko6C;
AT1G17620	1C;6C;24C;LC;24H;6R;24R;Burko6H;
AT1G17640	6C;24C;LC;
AT1G17650	6C;24C;LC;24H;
AT1G17665	6R;Burko6C;
AT1G17700	6C;24C;LC;24H;Burko6H;
AT1G17745	6C;24C;LC;24H;
AT1G17750	24C;LC;24H;
AT1G17810	6C;24C;LC;24H;
AT1G17830	Burko6C;
AT1G17840	24C;LC;24H;LR;
AT1G17850	6C;24C;LC;24H;24R;
AT1G17870	LC;
AT1G17920	6C;24C;LC;
AT1G17930	6C;LC;Burko6C;
AT1G17940	24C;LC;
AT1G17950	LC;
AT1G17980	6C;LC;24R;Burko6C;
AT1G17990	Burko6C;
AT1G18020	24R;
AT1G18030	6C;LC;
AT1G18060	6C;24C;LC;24H;24R;LR;Burko6C;Burko6H;
AT1G18075	LC;Burko6H;
AT1G18090	6C;24H;Burko6H;
AT1G18100	6C;24C;6R;24R;LR;
AT1G18140	6C;24C;LC;24H;24R;LR;
AT1G18160	6C;24C;LC;24H;
AT1G18170	6C;24C;LC;24H;
AT1G18180	LC;
AT1G18200	24C;
AT1G18250	6C;LC;LR;
AT1G18260	6C;24C;LC;24H;
AT1G18265	LC;Burko6C;
AT1G18270	LC;6H;24R;LR;
AT1G18280	Burko6H;
AT1G18290	1C;6C;24C;LC;
AT1G18320	24H;LR;
AT1G18330	1C;LC;24H;6R;Burko6H;
AT1G18335	LC;6H;Burko6H;
AT1G18360	6C;24C;Burko6H;
AT1G18370	24C;LC;6R;24R;
AT1G18390	1C;6C;24C;6R;
AT1G18400	24C;LC;Burko6C;Burko1H;Burko6H;
AT1G18440	6C;24C;LC;6H;24H;LR;
AT1G18460	6C;24C;LC;6H;24R;
AT1G18470	24C;LC;24H;
AT1G18540	6C;24C;LR;
AT1G18550	24C;24H;
AT1G18570	24H;Burko6C;Burko6H;
AT1G18580	6C;24C;LC;6R;24R;Burko6H;
AT1G18590	LC;LR;
AT1G18620	6C;24C;LC;24R;Burko6C;Burko6H;
AT1G18630	6C;24C;LC;6H;24H;LR;
AT1G18640	Burko6H;
AT1G18650	6C;24C;LC;
AT1G18660	6C;24C;LC;6H;24H;6R;24R;Burko6H;
AT1G18670	1C;6C;24C;LC;
AT1G18680	24R;
AT1G18690	6C;24C;LC;24R;Burko6C;
AT1G18700	6C;24C;LC;
AT1G18710	Burko6H;
AT1G18730	6C;24C;LC;24H;
AT1G18740	24C;LC;24H;
AT1G18750	LC;24H;
AT1G18773	6C;24C;LC;
AT1G18810	1C;6C;24C;LC;24H;Burko6C;Burko6H;
AT1G18830	6H;24R;LR;
AT1G18835	6C;24C;LC;6H;24H;
AT1G18840	6C;24C;LC;24H;24R;LR;Burko6H;
AT1G18850	6C;24C;LC;
AT1G18860	LC;
AT1G18870	24C;LC;24H;
AT1G18880	24C;LC;
AT1G18890	6C;24C;LC;24H;24R;
AT1G18900	24C;LC;6R;24R;
AT1G18910	6C;24C;LC;24H;LR;Burko6C;
AT1G18940	24C;LC;
AT1G18970	24R;
AT1G18990	6C;24C;LC;
AT1G19020	6C;24C;24R;
AT1G19050	LC;24H;6R;Burko6C;
AT1G19110	6C;24C;LC;6H;24H;Burko6H;
AT1G19130	6C;24C;LC;24H;
AT1G19140	6C;24C;LC;24H;6R;24R;LR;Burko6H;
AT1G19150	6C;24C;LC;24H;
AT1G19170	6C;24C;LC;24H;24R;Burko6C;
AT1G19180	6C;24C;LC;
AT1G19220	6C;24C;LC;24H;Burko6H;
AT1G19230	24C;24H;
AT1G19250	LR;
AT1G19270	24C;LC;
AT1G19300	1C;6C;24C;LC;24H;24R;Burko1H;
AT1G19330	6C;24C;LC;24H;Burko6C;
AT1G19340	6C;24H;Burko6C;
AT1G19360	6C;24C;LC;6H;24H;Burko6H;
AT1G19370	6C;24C;LC;24H;6R;24R;
AT1G19380	24C;
AT1G19394	24C;LC;
AT1G19396	6C;24C;LC;
AT1G19397	6C;24C;LC;
AT1G19400	LC;1H;6H;LR;
AT1G19440	6C;24C;LC;6H;24H;Burko6H;
AT1G19450	1C;6C;24C;LC;24H;Burko6C;
AT1G19480	24C;Burko6C;
AT1G19490	24C;LC;
AT1G19510	6C;24C;LC;
AT1G19530	6H;6R;24R;LR;
AT1G19540	6C;24C;LC;24R;LR;
AT1G19570	24C;LC;1H;6R;24R;LR;Burko6H;
AT1G19600	6C;24C;LC;
AT1G19610	6C;24C;6H;
AT1G19630	24C;LC;
AT1G19650	6C;24C;LC;Burko6H;
AT1G19660	24C;LC;1H;LR;
AT1G19670	24C;
AT1G19680	6C;24C;LC;6R;24R;LR;
AT1G19690	6C;24C;LC;Burko6C;
AT1G19700	1C;LC;24H;Burko6H;
AT1G19710	6C;24C;LC;24H;24R;
AT1G19715	24C;24H;LR;
AT1G19720	6C;24C;LC;24H;Burko6H;
AT1G19730	24C;LC;24H;24R;
AT1G19740	6C;24C;LC;6H;24H;6R;Burko6H;
AT1G19770	1C;6C;24C;
AT1G19800	6C;24C;LC;
AT1G19830	6C;24C;LC;
AT1G19835	6C;24C;LC;24H;6R;24R;Burko6H;
AT1G19840	1C;6C;24C;LC;Burko1C;Burko6C;
AT1G19870	1C;6C;24C;LC;6H;24H;24R;Burko6H;
AT1G19910	6C;24C;LC;24R;Burko6C;
AT1G19920	6C;LC;6H;24H;Burko6H;
AT1G19940	24C;LC;LR;
AT1G19950	LC;24H;
AT1G19960	LC;
AT1G19970	6C;24C;LC;LR;Burko6H;
AT1G19990	6C;24C;
AT1G20010	6C;24C;LC;6R;24R;LR;
AT1G20020	6C;24C;LC;24H;LR;
AT1G20030	6C;24C;24H;Burko6H;
AT1G20050	6C;24C;LC;24R;Burko6H;
AT1G20060	LC;24H;
AT1G20120	24C;LC;
AT1G20160	1C;6C;24C;LC;24H;6R;24R;LR;
AT1G20190	1C;6C;24C;LC;6H;24H;
AT1G20220	6C;24C;LC;LR;Burko6C;
AT1G20225	6H;6R;24R;Burko6H;
AT1G20260	6C;24C;LC;6H;LR;
AT1G20300	24C;Burko6C;
AT1G20310	6C;24C;
AT1G20330	24C;LC;Burko6H;
AT1G20340	6C;24C;LC;24H;LR;Burko6C;Burko6H;
AT1G20350	24C;LC;
AT1G20370	LR;
AT1G20380	1C;Burko6C;
AT1G20390	6C;24C;LC;
AT1G20400	6C;24C;LC;
AT1G20430	6C;24C;
AT1G20440	24C;LC;24H;6R;Burko6H;
AT1G20450	6C;24C;LC;6H;24H;6R;LR;
AT1G20460	6C;24C;LC;LR;Burko6C;
AT1G20480	6C;LR;Burko6H;
AT1G20490	6C;24C;LC;Burko6C;
AT1G20510	1C;6C;24C;Burko6H;
AT1G20515	Burko6C;Burko1H;Burko6H;
AT1G20540	24C;LC;Burko6C;
AT1G20550	6C;24C;LC;
AT1G20610	6C;24H;Burko6C;
AT1G20620	1C;6C;24C;LC;6H;24H;
AT1G20640	6C;24C;LC;24R;
AT1G20650	24C;LC;Burko6H;
AT1G20693	6C;24C;LC;24H;LR;
AT1G20696	6C;24C;LC;24H;
AT1G20760	6C;24C;LC;
AT1G20780	LC;Burko1C;Burko6C;
AT1G20790	1C;6C;24C;LC;
AT1G20810	6C;24C;LC;24H;
AT1G20816	LC;24R;
AT1G20823	1C;LC;24H;6R;Burko6H;
AT1G20830	6C;24C;LC;Burko6H;
AT1G20840	1C;6C;24C;LC;24H;LR;Burko6C;
AT1G20850	24C;LC;6H;24H;24R;LR;
AT1G20870	6C;LC;Burko6H;
AT1G20880	6C;24C;LC;24H;LR;
AT1G20890	LC;Burko6H;
AT1G20900	6C;24C;LC;24R;
AT1G20910	Burko6H;
AT1G20920	6C;24C;LC;24H;Burko6C;
AT1G20930	24H;24R;
AT1G20950	LC;24H;LR;Burko6C;
AT1G20970	1C;6C;24C;LC;24R;Burko6C;
AT1G21000	24C;LR;Burko6C;
AT1G21010	24H;
AT1G21050	6C;24C;LC;6H;
AT1G21060	6C;24C;LC;Burko6C;
AT1G21065	24C;LC;24H;
AT1G21070	1C;6C;24C;LC;24R;Burko6H;
AT1G21100	24R;LR;
AT1G21110	6C;6R;24R;
AT1G21120	6C;24C;6R;24R;
AT1G21130	1C;6C;24C;LC;6R;24R;
AT1G21170	1C;6C;24C;LC;
AT1G21200	6C;24C;LC;
AT1G21220	24H;
AT1G21270	LC;
AT1G21326	24C;
AT1G21350	6C;24C;LC;24H;24R;
AT1G21360	6C;LC;
AT1G21370	6C;24C;LC;Burko6H;
AT1G21400	Burko6H;
AT1G21410	1C;24C;LC;24R;Burko6H;
AT1G21440	6C;LC;Burko6C;
AT1G21450	24C;LR;Burko6H;
AT1G21460	6C;24C;LC;
AT1G21500	6C;24C;LC;Burko6C;
AT1G21510	24C;LC;24H;
AT1G21520	LR;
AT1G21528	24R;LR;
AT1G21540	1C;24C;
AT1G21550	6C;LC;
AT1G21590	1C;6C;24C;LC;24R;Burko6H;
AT1G21600	6C;24C;LC;6H;24H;6R;24R;
AT1G21610	6C;LC;Burko6C;
AT1G21640	6C;24C;LC;6H;
AT1G21650	6C;24C;LC;
AT1G21660	6C;24C;LC;6H;
AT1G21670	24H;
AT1G21680	6C;6H;24H;24R;LR;
AT1G21730	1C;6C;24C;LC;6H;24H;6R;24R;
AT1G21740	6C;24C;LC;24R;
AT1G21760	24C;LC;6H;Burko6C;Burko6H;
AT1G21770	6C;LC;24H;24R;Burko6C;
AT1G21780	6C;24C;LC;Burko6H;
AT1G21790	6C;24H;Burko6H;
AT1G21810	24C;LC;
AT1G21830	6C;24C;LC;Burko1H;Burko6H;
AT1G21840	6C;24C;LC;
AT1G21910	24C;24R;
AT1G21920	6C;24C;LC;24R;LR;Burko6C;Burko6H;
AT1G21980	6C;24C;LC;6H;24H;Burko6C;Burko6H;
AT1G22040	Burko6C;Burko6H;
AT1G22060	6C;24C;LC;24H;24R;Burko6C;Burko6H;
AT1G22065	6R;LR;
AT1G22070	24H;6R;24R;Burko6H;
AT1G22110	6C;24C;LC;
AT1G22160	6C;24C;24H;LR;
AT1G22170	6C;24C;LR;
AT1G22180	6C;24C;LC;6H;24H;6R;24R;LR;
AT1G22190	LR;Burko6H;
AT1G22220	6C;6R;
AT1G22230	24C;LC;6R;
AT1G22250	6C;24C;LC;24H;
AT1G22275	LR;Burko6C;
AT1G22280	6H;24H;Burko6C;
AT1G22290	6C;24C;LC;24R;
AT1G22300	6C;24C;LC;6H;24H;
AT1G22310	LC;Burko6C;
AT1G22330	24C;LC;24R;Burko6H;
AT1G22350	LC;6H;24H;
AT1G22360	6C;24C;LC;24H;Burko1H;
AT1G22370	LC;6H;Burko6C;
AT1G22380	LC;
AT1G22400	6C;24C;LC;
AT1G22410	6C;24C;24H;Burko6C;
AT1G22430	6C;24C;24H;6R;24R;Burko6H;
AT1G22440	24C;6H;Burko6H;
AT1G22460	6C;LC;LR;
AT1G22470	Burko6H;
AT1G22490	24H;LR;
AT1G22500	6C;24R;LR;
AT1G22530	6C;24C;LC;6H;24H;24R;Burko6C;Burko6H;
AT1G22550	24C;LC;24R;
AT1G22570	6C;24C;24H;
AT1G22590	1C;6C;24C;LC;
AT1G22600	LC;
AT1G22630	1C;6C;24C;LC;24H;
AT1G22640	6C;24C;LC;24R;
AT1G22650	24H;
AT1G22680	24R;
AT1G22690	6C;24C;LC;6H;24H;Burko6C;
AT1G22700	6C;24C;LC;6H;24H;Burko6H;
AT1G22710	6C;24C;LC;24H;24R;LR;Burko6H;
AT1G22730	6C;24C;LC;
AT1G22740	1C;6C;24C;LC;24H;24R;LR;
AT1G22750	6C;24C;LC;6H;24H;6R;24R;
AT1G22770	24C;LC;24H;6R;Burko6C;Burko6H;
AT1G22780	24C;24H;LR;Burko6H;
AT1G22790	6C;24C;LC;24H;24R;
AT1G22800	Burko6C;
AT1G22850	6C;24C;LC;24H;Burko6H;
AT1G22870	6C;24C;LC;LR;Burko6C;
AT1G22882	6C;24C;LC;6H;24R;
AT1G22890	6C;24R;
AT1G22900	LC;
AT1G22910	6C;24C;LC;LR;
AT1G22930	24H;LR;Burko6C;
AT1G22985	Burko6H;
AT1G22990	6H;6R;24R;LR;
AT1G23000	1C;6C;24C;LC;Burko6C;
AT1G23010	1C;6C;LC;6R;24R;Burko6C;Burko6H;
AT1G23020	6C;24C;
AT1G23030	1C;24C;LC;
AT1G23040	6C;24C;LC;6H;24H;
AT1G23050	1C;6C;24C;LC;Burko1H;Burko6H;
AT1G23052	1C;6C;24C;LC;Burko1H;Burko6H;
AT1G23060	1C;6C;24C;LC;24H;6R;24R;
AT1G23070	LC;
AT1G23080	6C;24C;LC;6H;24H;6R;24R;LR;
AT1G23100	24C;LC;24H;LR;
AT1G23120	6C;LC;
AT1G23130	24C;LC;
AT1G23150	24R;
AT1G23160	6R;24R;
AT1G23170	6C;24C;LC;
AT1G23180	6C;24C;LC;24H;
AT1G23200	24C;LC;
AT1G23205	LC;LR;Burko6C;
AT1G23280	6C;24C;LC;
AT1G23310	6C;24C;LC;24H;6R;Burko6C;Burko6H;
AT1G23330	LC;6R;24R;
AT1G23340	24C;LC;24H;6R;24R;Burko6H;
AT1G23360	6C;24C;LC;24H;
AT1G23380	1C;6C;24C;LC;Burko6H;
AT1G23390	6C;24C;LC;24H;6R;24R;
AT1G23400	6C;24C;LC;6H;24H;Burko6H;
AT1G23460	24H;24R;
AT1G23480	6C;24C;24H;Burko6C;
AT1G23490	6C;24C;LC;Burko6H;
AT1G23510	24H;
AT1G23530	24C;24R;
AT1G23550	6C;24C;LC;6H;Burko6H;
AT1G23560	6H;24H;6R;24R;
AT1G23710	24C;
AT1G23720	24R;
AT1G23730	LC;
AT1G23740	6C;24C;LC;24H;Burko6C;Burko6H;
AT1G23750	24C;LC;LR;
AT1G23760	24C;LC;24H;LR;Burko6H;
AT1G23790	LC;
AT1G23800	6C;24C;LC;6H;24H;6R;24R;LR;
AT1G23840	24C;
AT1G23850	6R;24R;LR;
AT1G23860	LC;Burko6C;
AT1G23870	1C;24C;Burko6C;
AT1G23880	24C;LC;6H;24R;Burko6H;
AT1G23890	24C;LC;LR;Burko6C;
AT1G23900	6C;24C;LC;24H;6R;24R;Burko6C;Burko6H;
AT1G23960	6C;24C;LC;Burko6H;
AT1G23980	6C;24C;LC;24H;
AT1G24020	6C;LC;Burko6H;
AT1G24030	24C;LC;24R;LR;
AT1G24040	24C;LC;24H;
AT1G24090	1C;6C;24C;24H;
AT1G24095	6C;24C;LR;
AT1G24100	1C;6C;24C;6H;24H;24R;LR;
AT1G24120	6C;24C;LC;24H;Burko6H;
AT1G24130	6C;24C;LC;24H;24R;
AT1G24140	24C;
AT1G24150	6C;24C;6R;24R;
AT1G24170	Burko6C;Burko1H;
AT1G24265	6C;24C;24H;6R;24R;
AT1G24280	LC;
AT1G24320	6R;24R;LR;
AT1G24340	6C;24C;LC;6H;24H;6R;24R;
AT1G24400	LC;
AT1G24405	24R;LR;
AT1G24420	LR;
AT1G24430	24R;
AT1G24440	24C;LC;24R;
AT1G24480	24R;LR;
AT1G24490	6C;24C;LC;24H;Burko6H;
AT1G24530	6C;24C;24H;24R;LR;Burko6H;
AT1G24560	6C;24C;LC;24H;LR;Burko6H;
AT1G24580	LC;
AT1G24600	24C;LC;
AT1G24625	24C;LC;6H;24H;
AT1G24735	LR;
AT1G24764	6C;24C;LC;24H;Burko6H;
AT1G24880	6C;24C;LC;
AT1G25054	24C;LC;
AT1G25145	24C;LC;
AT1G25175	6C;24C;LC;
AT1G25230	6C;24C;LC;6H;24H;Burko6H;
AT1G25250	Burko6H;
AT1G25277	6C;LC;
AT1G25320	24C;LC;24H;Burko6H;
AT1G25360	LR;
AT1G25370	24C;LC;24H;
AT1G25400	6C;24C;6R;
AT1G25425	6C;24C;LC;Burko1H;Burko6H;
AT1G25440	24C;LC;24H;LR;Burko6H;
AT1G25450	24C;LC;24R;Burko6H;
AT1G25460	LR;Burko1H;Burko6H;
AT1G25470	24C;LC;Burko6C;
AT1G25480	6C;24C;LC;24H;6R;24R;
AT1G25500	24C;LC;
AT1G25510	6H;24H;24R;
AT1G25520	24R;LR;
AT1G25530	6R;Burko6H;
AT1G25540	1C;6C;LC;Burko6H;
AT1G25550	1C;6C;24C;
AT1G25560	24H;Burko6C;Burko6H;
AT1G25580	LC;24H;
AT1G26100	LR;
AT1G26150	24C;LC;Burko6H;
AT1G26190	1C;6C;24C;LC;
AT1G26210	LC;
AT1G26218	6C;24C;LC;24H;
AT1G26230	6C;24C;LC;24H;
AT1G26250	LC;Burko6C;
AT1G26255	24R;
AT1G26260	6C;24C;LC;24R;
AT1G26270	6C;24C;LC;6R;24R;
AT1G26300	6C;24C;LC;Burko6H;
AT1G26380	24R;
AT1G26420	24C;24R;
AT1G26440	6C;24C;LC;LR;Burko6H;
AT1G26450	1C;24C;LC;24H;6R;24R;LR;
AT1G26500	24C;LC;
AT1G26530	LC;
AT1G26540	6C;24C;LC;
AT1G26560	LC;
AT1G26580	6C;24C;LC;
AT1G26600	LC;
AT1G26620	6C;24C;LC;
AT1G26640	6C;24C;LC;6H;24H;24R;Burko6C;
AT1G26650	6C;24C;LC;LR;
AT1G26665	6C;24C;LC;6H;24H;24R;LR;
AT1G26670	6C;24C;LC;
AT1G26680	6C;24C;
AT1G26700	24R;
AT1G26730	6C;24C;LC;6H;24H;Burko6H;
AT1G26740	1C;24C;LC;24H;LR;
AT1G26761	6C;24C;LC;24H;Burko6C;Burko6H;
AT1G26770	Burko6H;
AT1G26780	6C;24C;LC;
AT1G26790	Burko6H;
AT1G26800	LC;LR;
AT1G26820	24C;LC;1H;
AT1G26840	24R;
AT1G26850	1C;6C;24C;LC;24H;
AT1G26880	24C;LC;6H;24H;LR;Burko6C;
AT1G26890	6C;24C;LC;24H;Burko6C;
AT1G26900	Burko6C;
AT1G26910	6C;24C;LR;
AT1G26930	1C;6C;24C;6R;
AT1G26940	1C;6C;24C;LC;
AT1G26945	6C;24C;LC;Burko1H;Burko6H;
AT1G26960	6C;24C;LC;24H;Burko6H;
AT1G27020	6C;24C;LR;Burko6C;
AT1G27030	24C;LC;24R;LR;Burko6H;
AT1G27050	6C;24C;LC;24H;
AT1G27060	24C;LC;LR;
AT1G27090	6C;LC;6H;Burko6C;
AT1G27100	6C;24C;
AT1G27130	6C;24C;LC;Burko6H;
AT1G27140	24R;LR;
AT1G27150	6C;24C;LC;24H;24R;LR;
AT1G27180	24C;LC;24H;LR;Burko6C;
AT1G27190	6C;24C;LC;24H;
AT1G27200	6C;24C;LC;6H;24H;24R;Burko6C;
AT1G27210	1C;6C;24C;LC;24H;24R;Burko1H;Burko6H;
AT1G27285	24C;
AT1G27290	24C;Burko6C;
AT1G27300	24C;
AT1G27330	24C;Burko6C;
AT1G27360	LC;Burko6C;
AT1G27380	24R;
AT1G27385	6C;24C;LC;6H;Burko6H;
AT1G27420	24C;LC;
AT1G27435	24H;LR;Burko6H;
AT1G27440	24C;LC;24H;24R;Burko6C;
AT1G27460	Burko6H;
AT1G27480	1C;6C;24C;LC;24H;Burko6C;Burko6H;
AT1G27500	24C;LC;
AT1G27510	LC;24H;Burko6C;
AT1G27520	6C;24C;LC;6H;Burko6C;
AT1G27540	6C;24C;LC;24H;
AT1G27595	6C;24C;LC;24H;Burko6C;
AT1G27600	1C;6C;24C;LC;Burko6C;Burko6H;
AT1G27620	6C;24C;LC;LR;
AT1G27630	24C;LC;6H;6R;Burko6C;
AT1G27640	LC;
AT1G27650	LC;
AT1G27660	6C;24C;6R;24R;
AT1G27670	6C;24C;LC;6H;24H;24R;
AT1G27680	6C;LC;LR;
AT1G27695	Burko6C;
AT1G27720	24C;
AT1G27750	1C;6C;LC;
AT1G27752	6C;24C;LC;6H;24H;
AT1G27760	LC;6H;6R;24R;
AT1G27770	6C;6H;
AT1G27880	Burko6C;
AT1G27900	6H;Burko6H;
AT1G27910	LC;Burko6H;
AT1G27921	6C;24C;LC;
AT1G27940	6C;
AT1G27950	6C;24C;LC;Burko6H;
AT1G27960	6C;24C;24H;Burko6H;
AT1G27980	6C;24C;24R;
AT1G27990	LC;
AT1G28010	6C;24C;LC;24H;
AT1G28050	6C;24C;LC;24H;6R;LR;
AT1G28070	6H;24H;24R;
AT1G28100	6C;LC;6H;24H;
AT1G28110	LC;24R;
AT1G28130	24C;LC;6R;24R;LR;Burko6C;Burko6H;
AT1G28140	6C;24C;LC;6H;24H;24R;Burko6H;
AT1G28190	24C;
AT1G28200	6C;24C;LC;Burko6H;
AT1G28210	6C;24C;LC;24H;
AT1G28230	LR;
AT1G28240	6C;24C;LC;24H;Burko6C;Burko1H;Burko6H;
AT1G28260	6H;24H;24R;LR;Burko6C;
AT1G28290	1C;6C;24C;LC;24R;LR;
AT1G28310	24C;LC;24H;Burko6C;
AT1G28320	1C;LC;Burko6C;
AT1G28330	6C;24C;LC;24H;LR;
AT1G28360	Burko6C;
AT1G28380	1C;6C;24C;
AT1G28395	6C;24C;24H;LR;
AT1G28400	1C;24C;24R;LR;Burko6H;
AT1G28410	6C;24C;LC;
AT1G28440	6C;24C;LC;6H;24H;Burko1C;Burko6C;Burko1H;Burko6H;
AT1G28447	6C;24C;LC;
AT1G28450	6C;24C;LC;LR;
AT1G28470	LC;24H;
AT1G28480	6C;
AT1G28520	6C;LR;
AT1G28530	6C;24C;LC;6H;
AT1G28570	24C;LC;LR;
AT1G28580	6C;24C;LC;24R;Burko6C;Burko6H;
AT1G28600	6C;24C;LC;24H;Burko6C;
AT1G28610	6C;24C;LC;24H;
AT1G28660	6C;LC;24H;24R;
AT1G28670	6C;24C;LC;24H;LR;
AT1G28680	1C;6C;24C;LC;6H;24H;
AT1G28815	6C;24C;LC;
AT1G28820	6C;24H;
AT1G28930	24C;
AT1G28940	24C;
AT1G28960	6C;24C;LC;6H;24H;6R;LR;Burko6C;
AT1G28980	LR;
AT1G29025	6C;24C;LC;6H;24H;
AT1G29030	6C;24C;24H;
AT1G29050	6C;24C;LC;6H;24H;Burko6C;Burko6H;
AT1G29070	6C;24C;LC;24H;LR;
AT1G29110	LC;
AT1G29120	6C;24C;LC;24R;Burko6H;
AT1G29160	24C;LC;24H;
AT1G29180	LR;
AT1G29195	1C;6C;24C;LC;24H;Burko6H;
AT1G29200	24C;LC;24R;
AT1G29230	24C;6R;24R;LR;Burko6C;Burko6H;
AT1G29240	24C;LC;Burko6C;Burko6H;
AT1G29250	6C;24C;24H;LR;
AT1G29260	6C;24C;LC;Burko6C;
AT1G29270	24C;
AT1G29280	6C;24C;LC;Burko1H;Burko6H;
AT1G29300	6C;24C;LC;24H;
AT1G29310	1C;LC;24R;LR;Burko6H;
AT1G29320	6C;24C;6R;
AT1G29330	6C;24C;LC;Burko6H;
AT1G29340	6C;Burko6H;
AT1G29350	6C;24C;LC;24H;
AT1G29357	6C;24C;LC;6H;LR;Burko6C;
AT1G29370	1C;6C;24C;LC;24H;
AT1G29390	LC;
AT1G29395	6C;24C;6H;24H;Burko6C;
AT1G29400	6C;LC;6H;24H;LR;
AT1G29430	6C;24C;LC;
AT1G29440	24C;LC;
AT1G29450	6C;24C;LC;
AT1G29460	6C;24C;LC;
AT1G29465	6C;24C;LC;Burko6H;
AT1G29470	1C;6C;24C;LC;LR;
AT1G29490	6C;24C;LC;Burko1H;
AT1G29500	6C;24C;LC;
AT1G29510	6C;24C;LC;
AT1G29520	24C;LC;24R;
AT1G29530	6C;24C;LC;24H;Burko6H;
AT1G29535	Burko6C;
AT1G29550	LR;
AT1G29600	LC;LR;
AT1G29640	24C;LC;1H;24R;
AT1G29650	6C;6R;Burko6H;
AT1G29660	6C;LC;
AT1G29670	6C;24C;LC;
AT1G29690	24C;Burko6H;
AT1G29700	6C;24C;LC;24H;6R;Burko6C;Burko6H;
AT1G29720	6C;24C;LC;
AT1G29760	6C;24C;LC;LR;
AT1G29785	24R;Burko6H;
AT1G29800	Burko6H;
AT1G29830	24R;LR;
AT1G29880	6C;24C;LC;6H;24H;Burko6C;
AT1G29910	6C;24C;LC;
AT1G29920	6C;24C;LC;Burko6C;Burko6H;
AT1G29940	6C;24C;LC;6R;
AT1G29950	6C;24C;LC;24R;Burko6H;
AT1G29965	24C;
AT1G29970	6C;24C;LC;6H;LR;
AT1G29980	6C;24C;LC;24R;LR;
AT1G30000	6C;24C;LC;24H;
AT1G30040	24C;24H;6R;24R;
AT1G30070	6C;24C;LR;
AT1G30080	1C;6C;24C;LC;Burko1H;
AT1G30110	1C;LR;
AT1G30130	6C;LC;6H;6R;24R;Burko6H;
AT1G30200	6C;24C;LC;Burko6H;
AT1G30220	24H;Burko6H;
AT1G30230	6C;24C;LC;24H;24R;Burko6C;
AT1G30240	6C;24C;
AT1G30260	Burko6C;Burko6H;
AT1G30270	6C;24C;LC;24H;6R;24R;LR;Burko6C;
AT1G30280	6C;24C;LC;24H;
AT1G30300	6C;24C;LC;
AT1G30320	24C;LR;
AT1G30330	1C;6C;24C;LC;24H;
AT1G30360	6C;LC;6H;6R;24R;LR;Burko6C;Burko6H;
AT1G30380	6C;24C;LC;LR;Burko6C;Burko6H;
AT1G30400	6C;24R;Burko6H;
AT1G30420	6C;24C;LC;24H;
AT1G30440	24C;LC;1H;LR;Burko6C;Burko6H;
AT1G30450	6C;24C;LC;
AT1G30510	6C;24C;LC;24H;6R;24R;
AT1G30520	6C;24C;LC;24H;Burko6H;
AT1G30530	6C;LC;24H;6R;24R;LR;
AT1G30545	6C;24C;LC;
AT1G30570	6C;24C;LC;
AT1G30610	6C;24C;6H;24H;
AT1G30620	6C;24C;LC;6R;24R;Burko6C;
AT1G30640	24C;LC;24H;
AT1G30680	6C;24C;LC;6H;24H;6R;
AT1G30690	6C;24C;LC;6H;24H;24R;Burko6C;Burko1H;Burko6H;
AT1G30700	24C;24R;LR;
AT1G30720	LR;
AT1G30730	24C;24R;
AT1G30750	6C;24C;LC;24H;24R;LR;
AT1G30755	24C;LR;
AT1G30760	6C;24C;LC;24R;LR;Burko6H;
AT1G30820	1C;24R;
AT1G30835	6C;24C;LC;
AT1G30840	LC;6H;6R;
AT1G30845	LR;Burko6H;
AT1G30860	LC;24H;
AT1G30900	6H;24H;LR;
AT1G30935	24C;LC;
AT1G30960	6C;24C;24H;6R;24R;LR;
AT1G30970	6C;24C;LC;
AT1G31010	6C;24C;LC;24H;
AT1G31040	6C;24C;LC;
AT1G31070	6C;24C;LC;6H;24H;LR;
AT1G31170	24C;LC;24H;Burko1H;
AT1G31173	Burko6H;
AT1G31175	6C;24C;LC;Burko6C;
AT1G31180	6C;24C;LC;24H;LR;
AT1G31190	6C;24C;LC;6H;24H;6R;Burko6H;
AT1G31230	24C;LC;
AT1G31280	6C;24C;LC;24H;
AT1G31290	24H;
AT1G31310	LC;
AT1G31330	6C;24C;LC;24H;LR;Burko6C;Burko6H;
AT1G31470	1C;6C;24C;LC;24H;Burko6H;
AT1G31480	6C;LC;24H;Burko6H;
AT1G31490	Burko6H;
AT1G31540	1C;24C;LC;24R;Burko6C;
AT1G31550	6C;24C;LC;
AT1G31580	6C;24C;LC;Burko6C;Burko6H;
AT1G31650	1C;6C;LC;Burko6H;
AT1G31660	6C;24C;
AT1G31710	LC;Burko6H;
AT1G31720	24C;LC;24H;
AT1G31730	1C;6C;24C;LC;24H;Burko6H;
AT1G31750	LC;
AT1G31770	24C;LC;6R;24R;LR;
AT1G31772	24C;LC;
AT1G31790	24C;LC;
AT1G31800	6C;24C;LC;24H;24R;LR;Burko6C;Burko12H;
AT1G31812	6C;24C;LC;6R;24R;Burko6H;
AT1G31814	6C;24C;LC;24R;
AT1G31817	6C;LC;Burko6C;
AT1G31820	24R;Burko6H;
AT1G31830	1C;6C;24C;LC;24H;LR;
AT1G31835	LC;Burko6C;
AT1G31840	6C;
AT1G31850	6C;24C;LC;6H;24H;LR;Burko6H;
AT1G31860	6C;24C;LC;24H;
AT1G31880	6C;24C;LC;
AT1G31885	LR;
AT1G31930	6C;24C;LC;24H;6R;Burko6C;Burko6H;
AT1G31935	6C;24C;LC;24R;LR;
AT1G31950	24H;6R;24R;
AT1G31990	24H;
AT1G32060	6C;24C;LC;24H;Burko6H;
AT1G32070	6C;24C;LC;6H;24H;Burko6C;Burko6H;
AT1G32080	6C;24C;LC;24H;
AT1G32090	6C;24C;LC;6H;24H;Burko6C;Burko6H;
AT1G32100	24C;LC;6H;24H;24R;
AT1G32127	6C;24C;LC;Burko6C;Burko6H;
AT1G32130	6C;24C;LC;24H;Burko6C;
AT1G32150	6C;24C;LC;
AT1G32160	6C;24C;LC;24H;24R;
AT1G32170	6C;24C;LC;Burko1H;Burko6H;
AT1G32172	24H;Burko6H;
AT1G32190	24C;LR;Burko6C;
AT1G32200	6C;24C;LC;24H;6R;LR;Burko6H;
AT1G32220	6C;24C;LC;24H;6R;24R;LR;Burko6C;Burko6H;
AT1G32230	24C;LC;6H;LR;Burko6C;
AT1G32240	Burko6H;
AT1G32270	6H;24H;LR;
AT1G32350	24C;
AT1G32360	24C;LC;24H;
AT1G32370	LR;
AT1G32380	6C;24C;LC;
AT1G32410	6C;24C;LC;24H;Burko6H;
AT1G32440	6C;24C;LC;6H;24H;6R;LR;Burko6C;Burko6H;
AT1G32450	6C;24C;24H;24R;LR;Burko6H;
AT1G32460	24C;24R;
AT1G32470	6C;24C;LC;24H;LR;
AT1G32500	6C;24C;LC;6H;24H;
AT1G32520	6C;24C;LC;6H;24H;24R;
AT1G32540	24H;
AT1G32550	6C;24C;LC;24H;Burko6C;Burko6H;
AT1G32560	24C;Burko6C;
AT1G32570	6H;
AT1G32580	6C;24C;LC;24H;6R;24R;
AT1G32630	6C;24C;LC;24H;Burko1H;
AT1G32690	24H;Burko6H;
AT1G32700	6C;LC;6R;LR;
AT1G32760	1C;6C;LC;
AT1G32780	6C;24C;LC;
AT1G32860	24R;Burko6H;
AT1G32870	6C;24C;LC;24R;Burko6H;
AT1G32900	24C;LC;24H;Burko6C;
AT1G32920	1C;24C;
AT1G32928	6C;24C;Burko1H;
AT1G32930	6C;24C;LC;6R;24R;
AT1G32940	1C;6C;24R;
AT1G32990	6C;24C;LC;24H;6R;LR;
AT1G33040	6C;24C;LC;24H;
AT1G33050	6C;24C;LC;LR;Burko6C;
AT1G33055	6C;24C;LR;
AT1G33080	6C;LC;
AT1G33090	LR;
AT1G33100	24R;
AT1G33102	6C;LC;24H;
AT1G33110	6C;24C;LC;24H;6R;24R;Burko6H;
AT1G33170	1C;6C;24C;LC;6H;
AT1G33230	1C;6C;24C;LC;24H;Burko6H;
AT1G33240	6C;24C;LC;6R;24R;Burko1H;Burko6H;
AT1G33250	1C;6C;24C;LC;24H;LR;Burko6H;
AT1G33260	24H;Burko6H;
AT1G33265	6C;24C;LC;24H;Burko6C;
AT1G33290	24H;
AT1G33340	LC;24H;
AT1G33350	24C;LC;
AT1G33360	6C;24C;LC;24R;Burko6C;
AT1G33415	6C;24C;LC;LR;Burko6C;
AT1G33440	1C;6C;24C;LC;6H;24H;LR;
AT1G33470	6C;24C;LC;24H;Burko6H;
AT1G33490	6H;24H;24R;
AT1G33520	1C;6C;24C;LC;6H;24H;Burko6C;
AT1G33560	24C;6H;24H;6R;24R;LR;
AT1G33590	6C;24C;LC;
AT1G33600	6C;24C;LC;24H;24R;
AT1G33610	24C;Burko6C;Burko6H;
AT1G33615	6C;24C;LC;Burko6C;
AT1G33660	6C;24C;LC;
AT1G33700	LC;6R;
AT1G33720	6C;24C;LC;24H;
AT1G33750	6C;24R;
AT1G33770	24C;
AT1G33790	24H;
AT1G33800	6C;24C;LC;6H;24H;
AT1G33810	6C;24C;LC;6H;24H;6R;24R;
AT1G33811	LC;
AT1G33813	24H;
AT1G33930	LC;
AT1G33970	LC;LR;
AT1G34000	1C;6C;24C;LC;24H;6R;24R;LR;Burko6C;Burko6H;
AT1G34040	24C;LC;24H;Burko6C;
AT1G34050	24R;
AT1G34065	LR;
AT1G34110	1C;6C;24C;LC;24H;24R;Burko6C;Burko6H;
AT1G34150	6C;24C;LC;LR;Burko6C;
AT1G34160	6C;24C;LC;
AT1G34180	LR;
AT1G34210	6C;24R;Burko6H;
AT1G34220	LC;Burko6C;Burko6H;
AT1G34245	LC;
AT1G34260	6C;
AT1G34270	6C;24C;LC;Burko6H;
AT1G34300	LC;6H;24H;LR;Burko6C;
AT1G34315	6C;24C;
AT1G34317	24H;Burko6H;
AT1G34320	6C;24C;LC;24H;24R;LR;Burko6C;
AT1G34340	Burko6C;
AT1G34355	LC;24H;24R;LR;
AT1G34370	6C;LC;6H;24H;LR;Burko6C;
AT1G34380	6C;24C;LC;
AT1G34403	LC;
AT1G34430	LC;6R;LR;Burko6H;
AT1G34480	Burko6H;
AT1G34520	24H;24R;LR;
AT1G34570	6C;24C;LC;24H;
AT1G34580	6C;24C;LC;
AT1G34630	6C;24C;LC;LR;Burko6H;
AT1G34670	24R;Burko6H;
AT1G34750	6C;24C;LC;
AT1G34760	6C;24C;LC;6H;24H;24R;Burko6C;
AT1G34844	6C;24C;LC;
AT1G35112	6C;24C;LC;
AT1G35140	6C;24C;24H;Burko6C;
AT1G35160	6C;24C;LC;24H;
AT1G35180	24C;LC;LR;
AT1G35220	6C;24C;LC;24H;
AT1G35250	6H;24H;
AT1G35255	24C;LC;
AT1G35260	6C;24C;LC;6H;24H;Burko6C;Burko6H;
AT1G35290	6C;24C;6H;24H;Burko6H;
AT1G35320	6C;
AT1G35340	6C;24C;LC;24H;
AT1G35350	6C;24C;LR;
AT1G35420	24C;LC;24H;LR;Burko6C;
AT1G35430	6C;LC;6H;
AT1G35513	24C;LC;
AT1G35515	24H;24R;
AT1G35516	6C;24C;LC;24R;
AT1G35530	24C;
AT1G35560	6C;24C;LC;24R;Burko6H;
AT1G35580	LC;6R;24R;
AT1G35612	LC;
AT1G35625	24R;LR;
AT1G35660	LC;LR;
AT1G35670	6C;24C;24H;24R;LR;
AT1G35680	6C;24C;LC;24H;LR;
AT1G35710	24C;LR;
AT1G35720	24C;LC;6H;6R;24R;LR;
AT1G35910	LR;Burko6H;
AT1G36050	6C;24C;LC;Burko6H;
AT1G36060	6C;24C;24R;Burko6H;
AT1G36070	6C;24C;LC;
AT1G36160	24C;LC;6R;24R;LR;
AT1G36280	6C;LC;
AT1G36320	6C;24C;LC;24H;
AT1G36370	1C;24C;
AT1G36380	24C;24H;Burko6H;
AT1G36390	6C;24C;LC;Burko6H;
AT1G36622	24C;24R;
AT1G36675	Burko6H;
AT1G36680	24C;LC;
AT1G36940	6C;24C;LC;6H;24H;24R;Burko6H;
AT1G36980	6C;24C;LC;6R;
AT1G37130	6C;24C;LC;24H;Burko6C;Burko6H;
AT1G38065	6C;24C;LC;
AT1G38131	6C;24C;24H;6R;24R;
AT1G41830	1C;6C;24C;LC;6R;24R;LR;
AT1G41880	6C;24C;LC;24H;LR;Burko6C;
AT1G42430	1C;6C;24C;LC;
AT1G42470	6C;24C;LC;6H;24H;24R;LR;Burko6H;
AT1G42540	1C;24C;LC;24H;24R;Burko6H;
AT1G42550	6C;24C;LC;24H;24R;Burko6H;
AT1G42560	24C;LC;
AT1G42970	6C;24C;LC;24H;LR;Burko6C;
AT1G42990	LC;
AT1G43020	6C;24C;LC;24H;
AT1G43130	6C;24C;LC;LR;Burko6C;
AT1G43140	24C;LC;LR;
AT1G43160	24C;24H;Burko6H;
AT1G43245	6C;24C;LC;6H;24H;LR;Burko6C;
AT1G43560	6C;24C;LC;24H;24R;
AT1G43580	6C;24C;LC;24H;LR;
AT1G43590	6C;24C;LC;
AT1G43605	LC;
AT1G43620	24C;LC;24H;
AT1G43650	24H;Burko6H;
AT1G43670	6C;24C;LC;
AT1G43675	6C;24C;
AT1G43700	6C;LC;LR;Burko6C;
AT1G43790	LC;1H;24H;
AT1G43800	24R;
AT1G43886	Burko6C;
AT1G43910	6C;24C;
AT1G43980	6C;
AT1G44000	6C;24C;LC;24H;6R;LR;Burko6C;Burko6H;
AT1G44100	1C;
AT1G44110	6C;LC;Burko6H;
AT1G44130	24C;24R;
AT1G44160	6C;24C;LC;6H;24H;LR;
AT1G44170	6C;24C;LC;24H;
AT1G44318	6R;24R;
AT1G44350	6C;24C;LC;24R;Burko1H;Burko6H;
AT1G44414	Burko6C;
AT1G44446	6C;24C;LC;24H;Burko6C;Burko6H;
AT1G44575	6C;24C;LC;24H;LR;Burko6C;Burko6H;
AT1G44740	LR;
AT1G44750	6C;24C;LC;24H;
AT1G44760	6C;24C;LC;
AT1G44770	24C;LC;LR;Burko6H;
AT1G44780	LC;
AT1G44800	6C;24C;LC;6H;24H;6R;24R;LR;
AT1G44830	6C;24C;LC;Burko6H;
AT1G44900	6C;24C;24R;
AT1G44920	6C;24C;LC;24H;6R;Burko6H;
AT1G44960	24C;LC;
AT1G44970	24C;LC;24H;
AT1G45010	24C;LC;24H;
AT1G45015	6H;24H;24R;LR;
AT1G45020	24R;LR;
AT1G45030	LR;
AT1G45035	6R;24R;LR;
AT1G45050	6C;24C;LC;Burko6C;
AT1G45110	LC;24H;
AT1G45120	6C;24C;LC;
AT1G45130	1C;6C;24C;LC;6H;24H;
AT1G45145	1C;24H;24R;
AT1G45170	6C;24C;LC;24H;LR;
AT1G45191	6C;24C;LC;Burko6H;
AT1G45201	24C;LC;24H;
AT1G45229	6C;24C;LC;
AT1G45230	6C;24C;LC;6H;24H;6R;24R;LR;Burko6H;
AT1G45248	24C;Burko6C;
AT1G45249	6C;24C;LC;6H;24H;24R;
AT1G45474	6C;24C;LC;24H;6R;24R;Burko6C;Burko6H;
AT1G45545	1C;24C;Burko6H;
AT1G45616	LC;
AT1G45976	6C;LC;LR;Burko6H;
AT1G46264	LC;
AT1G46480	Burko6C;
AT1G46552	6H;24H;
AT1G46554	6C;24C;LC;24H;6R;24R;LR;Burko6H;
AT1G46768	6C;24C;LC;6H;24H;LR;
AT1G47056	6C;LC;Burko1H;Burko6H;
AT1G47128	24C;LC;6H;6R;24R;Burko6H;
AT1G47130	Burko6H;
AT1G47210	6C;24C;24H;
AT1G47270	6C;24C;LC;6H;24H;LR;
AT1G47271	24C;LC;
AT1G47310	6C;24C;LC;Burko6C;Burko6H;
AT1G47340	Burko6H;
AT1G47380	6C;LC;Burko6H;
AT1G47395	LC;24R;
AT1G47400	LC;
AT1G47410	6C;24C;LC;24R;LR;
AT1G47440	LC;
AT1G47480	6C;24C;LC;24H;
AT1G47510	6C;24C;
AT1G47520	LC;
AT1G47530	1C;LC;6H;24H;6R;24R;Burko6H;
AT1G47565	1C;6C;24C;LC;24H;
AT1G47578	6C;24C;LC;LR;
[truncated: 11,655 more rows]

## Sheet: Table S8
Table S8 Spatiotemporal Co-Expression Modules During De-Etiolation
Gene	Co-expression module	HY5 target	PIFs target
AT1G01010	ME1	n	n
AT1G01020	ME3	n	n
AT1G01030	ME28	n	n
AT1G01040	ME3	n	n
AT1G01050	ME9	n	n
AT1G01060	ME24	n	n
AT1G01070	ME9	n	n
AT1G01080	ME1	n	n
AT1G01090	ME1	n	n
AT1G01100	ME3	n	n
AT1G01110	ME38	n	n
AT1G01120	ME49	n	Y
AT1G01130	ME38	n	n
AT1G01140	ME6	n	n
AT1G01150	ME55	n	n
AT1G01160	ME7	n	n
AT1G01170	ME1	n	n
AT1G01180	ME63	n	n
AT1G08765	ME56	n	n
AT1G01200	ME29	n	n
AT1G01210	ME3	n	n
AT1G01220	ME69	n	n
AT1G01225	ME3	n	n
AT1G01230	ME2	n	n
AT1G01240	ME1	n	n
AT1G01250	ME40	n	n
AT1G01260	ME4	n	n
AT1G01290	ME5	n	n
AT1G01300	ME9	n	n
AT1G01310	ME54	n	n
AT1G01320	ME1	n	n
AT1G01340	ME23	n	n
AT1G01350	ME7	n	n
AT1G01355	ME48	n	n
AT1G01360	ME1	n	n
AT1G01370	ME21	n	n
AT1G01380	ME12	n	n
AT1G01390	ME55	n	n
AT1G01420	ME24	n	n
AT1G01430	ME18	n	n
AT1G01440	ME18	n	n
AT1G01448	ME7	n	n
AT1G01470	ME1	n	n
AT1G01480	ME47	n	n
AT1G01490	ME37	n	n
AT1G01500	ME58	n	n
AT1G01510	ME3	n	n
AT1G01520	ME27	n	n
AT1G01540	ME1	n	n
AT1G01550	ME1	n	n
AT1G01560	ME4	n	n
AT1G01570	ME5	n	n
AT1G01580	ME10	n	n
AT1G01600	ME29	n	n
AT1G01610	ME49	n	n
AT1G01620	ME14	n	n
AT1G01630	ME45	n	n
AT1G01640	ME9	n	n
AT1G01650	ME6	n	n
AT1G01670	ME38	n	n
AT1G01680	ME26	n	n
AT1G01690	ME20	n	n
AT1G01700	ME21	n	n
AT1G01710	ME1	n	n
AT1G01715	ME7	n	n
AT1G01720	ME7	n	n
AT1G01725	ME11	n	n
AT1G04047	ME8	n	n
AT1G01730	ME2	n	n
AT1G01740	ME10	n	n
AT1G01750	ME10	n	n
AT1G04053	ME5	n	n
AT1G01760	ME33	n	n
AT1G01770	ME13	n	n
AT1G01780	ME34	n	n
AT1G01790	ME1	n	n
AT1G01800	ME1	n	n
AT1G01810	ME7	n	n
AT1G01820	ME37	n	n
AT1G01830	ME49	n	n
AT1G01840	ME4	n	n
AT1G01860	ME41	n	n
AT1G01880	ME7	n	n
AT1G01900	ME12	n	n
AT1G01910	ME2	n	n
AT1G01920	ME7	n	n
AT1G01930	ME4	n	n
AT1G01940	ME6	n	n
AT1G01950	ME7	n	n
AT1G01960	ME4	n	n
AT1G01970	ME50	n	n
AT1G01990	ME16	n	n
AT1G02000	ME1	n	n
AT1G02010	ME40	n	n
AT1G02020	ME5	n	n
AT1G02030	ME5	n	n
AT1G02040	ME60	n	n
AT1G02050	ME2	n	n
AT1G02060	ME7	n	n
AT1G02065	ME4	n	n
AT1G02070	ME22	n	n
AT1G02080	ME7	n	n
AT1G02090	ME6	n	n
AT1G02100	ME7	n	n
AT1G02110	ME4	n	n
AT1G02120	ME22	n	n
AT1G02130	ME9	n	n
AT1G02140	ME28	n	n
AT1G02145	ME7	n	n
AT1G02150	ME1	n	n
AT1G02160	ME8	n	n
AT1G02170	ME1	n	n
AT1G02180	ME7	n	n
AT1G02190	ME46	n	n
AT1G02205	ME29	n	n
AT1G02220	ME6	n	n
AT1G02230	ME7	n	Y
AT1G02250	ME27	n	n
AT1G02260	ME41	n	n
AT1G02270	ME6	n	n
AT1G08795	ME17	n	n
AT1G02280	ME24	n	n
AT1G02290	ME70	n	n
AT1G02300	ME7	n	n
AT1G02305	ME18	n	n
AT1G02310	ME1	n	n
AT1G04103	ME48	n	n
AT1G02330	ME2	n	n
AT1G02335	ME12	n	n
AT1G02340	ME18	Y	Y
AT1G02350	ME40	n	n
AT1G04107	ME29	n	n
AT1G02360	ME26	n	n
AT1G02370	ME3	n	n
AT1G02380	ME33	n	n
AT1G02390	ME49	n	n
AT1G02400	ME6	n	n
AT1G02405	ME31	n	n
AT1G02410	ME2	n	n
AT1G02420	ME8	n	n
AT1G04123	ME23	n	n
AT1G02450	ME36	n	n
AT1G02460	ME35	n	n
AT1G02470	ME34	n	n
AT1G02475	ME1	n	n
AT1G02500	ME15	n	n
AT1G02520	ME4	n	n
AT1G02560	ME1	n	n
AT1G02580	ME66	n	n
AT1G02610	ME1	n	n
AT1G02620	ME25	n	n
AT1G02630	ME20	n	n
AT1G02640	ME3	n	n
AT1G02650	ME16	n	n
AT1G02660	ME8	n	n
AT1G02670	ME5	n	n
AT1G02680	ME7	n	n
AT1G02690	ME13	n	n
AT1G02700	ME11	n	Y
AT1G02705	ME25	n	n
AT1G02720	ME3	n	n
AT1G02730	ME21	n	n
AT1G02740	ME36	n	n
AT1G02750	ME8	n	n
AT1G02770	ME20	n	n
AT1G02780	ME3	n	n
AT1G02800	ME7	n	n
AT1G02810	ME14	n	n
AT1G02816	ME18	n	n
AT1G02820	ME24	n	n
AT1G02840	ME7	n	n
AT1G02850	ME55	n	n
AT1G02860	ME28	n	n
AT1G02870	ME3	n	n
AT1G08815	ME40	n	n
AT1G02880	ME6	Y	n
AT1G02890	ME2	n	n
AT1G02900	ME58	n	n
AT1G02910	ME1	n	n
AT1G02920	ME26	n	n
AT1G02930	ME6	n	Y
AT1G02950	ME12	n	n
AT1G02960	ME7	n	n
AT1G02970	ME21	n	n
AT1G02980	ME46	n	n
AT1G02990	ME1	n	n
AT1G03000	ME1	n	n
AT1G03010	ME15	n	n
AT1G03030	ME7	n	n
AT1G03040	ME45	n	n
AT1G03050	ME55	n	n
AT1G03055	ME1	n	n
AT1G03060	ME2	n	n
AT1G03070	ME6	n	Y
AT1G03080	ME31	n	n
AT1G03090	ME1	n	n
AT1G03100	ME4	n	n
AT1G04163	ME11	n	n
AT1G03106	ME41	n	n
AT1G03110	ME3	n	n
AT1G03120	ME43	n	n
AT1G03130	ME1	n	n
AT1G03140	ME19	n	n
AT1G03150	ME2	n	n
AT1G03160	ME1	n	n
AT1G03165	ME24	n	n
AT1G03170	ME12	n	n
AT1G03180	ME4	n	n
AT1G03190	ME1	n	n
AT1G03200	ME41	n	n
AT1G03210	ME41	n	n
AT1G03220	ME1	n	n
AT1G03230	ME6	n	n
AT1G03240	ME21	n	n
AT1G03250	ME5	n	n
AT1G03260	ME8	n	n
AT1G03270	ME30	n	n
AT1G03280	ME2	n	n
AT1G03290	ME7	n	n
AT1G03300	ME16	n	n
AT1G03310	ME1	n	n
AT1G03320	ME25	n	n
AT1G03330	ME3	n	n
AT1G03340	ME4	n	n
AT1G03350	ME1	n	n
AT1G03360	ME20	n	n
AT1G03365	ME5	n	n
AT1G03370	ME3	n	n
AT1G03380	ME18	n	n
AT1G03400	ME1	n	n
AT1G03410	ME1	n	n
AT1G04183	ME35	n	n
AT1G03420	ME16	n	n
AT1G03430	ME1	n	n
AT1G03440	ME70	n	n
AT1G03445	ME18	n	n
AT1G03457	ME45	n	n
AT1G03470	ME7	n	n
AT1G03475	ME1	n	n
AT1G03510	ME4	n	n
AT1G03520	ME2	n	n
AT1G03530	ME3	n	n
AT1G03540	ME5	n	n
AT1G03550	ME5	n	n
AT1G03545	ME13	n	n
AT1G08825	ME7	n	n
AT1G03560	ME4	n	n
AT1G03590	ME49	n	n
AT1G03600	ME1	n	Y
AT1G03610	ME56	n	n
AT1G03620	ME5	n	n
AT1G03630	ME1	n	n
AT1G03650	ME3	n	n
AT1G03660	ME22	n	n
AT1G03680	ME1	n	n
AT1G03687	ME19	n	n
AT1G03710	ME8	n	n
AT1G03730	ME5	n	n
AT1G03740	ME3	n	n
AT1G03750	ME8	n	n
AT1G03760	ME7	n	n
AT1G03770	ME1	n	n
AT1G03780	ME21	n	n
AT1G03790	ME31	n	n
AT1G03800	ME46	n	n
AT1G03820	ME17	n	n
AT1G03830	ME36	n	n
AT1G03850	ME18	n	n
AT1G03860	ME2	n	n
AT1G03870	ME14	n	n
AT1G03900	ME1	n	n
AT1G03905	ME6	n	n
AT1G03910	ME7	n	n
AT1G03920	ME47	n	n
AT1G03930	ME45	n	n
AT1G04217	ME41	n	n
AT1G03940	ME62	n	n
AT1G03950	ME18	n	n
AT1G03960	ME36	n	n
AT1G03970	ME2	n	n
AT1G04233	ME27	n	n
AT1G03980	ME30	n	n
AT1G03982	ME44	n	n
AT1G03990	ME44	n	n
AT1G04000	ME7	n	n
AT1G04010	ME1	n	n
AT1G04020	ME25	n	n
AT1G04030	ME2	n	n
AT1G04040	ME29	n	n
AT1G04050	ME4	n	n
AT1G04070	ME3	n	n
AT1G04080	ME7	n	n
AT1G04090	ME46	n	n
AT1G04100	ME5	n	n
AT1G04110	ME25	n	n
AT1G04120	ME31	n	n
AT1G04130	ME6	n	n
AT1G04140	ME1	n	n
AT1G04150	ME7	n	n
AT1G04160	ME7	n	n
AT1G04170	ME3	n	n
AT1G04180	ME60	n	n
AT1G04190	ME2	n	n
AT1G04200	ME7	n	n
AT1G04210	ME3	n	n
AT1G04220	ME29	n	n
AT1G04247	ME5	n	n
AT1G04230	ME9	n	n
AT1G04240	ME14	n	Y
AT1G04250	ME14	n	n
AT1G04260	ME4	n	n
AT1G04270	ME3	n	n
AT1G04280	ME18	n	n
AT1G04290	ME4	n	n
AT1G04295	ME8	n	n
AT1G04300	ME7	n	n
AT1G04310	ME7	n	n
AT1G04330	ME12	n	n
AT1G04340	ME5	n	n
AT1G04350	ME1	n	n
AT1G04360	ME16	n	n
AT1G04370	ME53	n	n
AT1G04390	ME7	n	n
AT1G04400	ME2	n	n
AT1G04410	ME37	n	n
AT1G04420	ME1	n	n
AT1G04425	ME4	n	n
AT1G04430	ME42	n	n
AT1G04440	ME18	n	n
AT1G04445	ME20	n	n
AT1G04480	ME3	n	n
AT1G04490	ME12	n	n
AT1G04500	ME62	n	n
AT1G04510	ME3	n	n
AT1G04520	ME2	n	n
AT1G04530	ME1	n	n
AT1G04550	ME8	n	n
AT1G04555	ME45	n	n
AT1G04560	ME11	n	n
AT1G04570	ME20	n	n
AT1G04580	ME6	n	n
AT1G04590	ME3	n	n
AT1G04600	ME33	n	n
AT1G04610	ME2	n	n
AT1G04620	ME5	n	n
AT1G04630	ME4	n	n
AT1G04635	ME8	n	n
AT1G04640	ME50	n	n
AT1G04645	ME8	n	n
AT1G04650	ME8	n	n
AT1G04660	ME39	n	n
AT1G04680	ME29	n	n
AT1G04690	ME12	n	n
AT1G04700	ME56	n	n
AT1G04710	ME2	n	n
AT1G04730	ME3	n	n
AT1G04750	ME1	n	n
AT1G04760	ME9	n	n
AT1G04770	ME18	n	n
AT1G04778	ME15	n	n
AT1G04780	ME5	n	n
AT1G04790	ME11	n	n
AT1G04800	ME56	n	n
AT1G04810	ME1	n	n
AT1G04820	ME14	n	n
AT1G04830	ME1	n	n
AT1G04840	ME41	n	n
AT1G04850	ME1	n	n
AT1G04860	ME10	n	n
AT1G04870	ME3	n	n
AT1G04880	ME62	n	n
AT1G04900	ME8	n	n
AT1G04910	ME2	n	n
AT1G04920	ME51	n	n
AT1G04930	ME8	n	n
AT1G04945	ME21	n	n
AT1G04940	ME1	n	n
AT1G04950	ME19	n	n
AT1G04960	ME1	n	n
AT1G04970	ME3	n	n
AT1G04980	ME2	n	n
AT1G04985	ME3	n	n
AT1G04990	ME1	n	n
AT1G05000	ME2	n	n
AT1G05010	ME42	n	n
AT1G05020	ME42	n	n
AT1G05030	ME47	n	n
AT1G05055	ME2	n	n
AT1G05060	ME2	n	n
AT1G05065	ME45	n	n
AT1G05070	ME14	n	n
AT1G05087	ME59	n	n
AT1G05090	ME34	n	n
AT1G05100	ME6	n	n
AT1G05120	ME2	n	n
AT1G05140	ME1	n	n
AT1G05150	ME16	n	n
AT1G05160	ME4	n	n
AT1G05170	ME1	n	n
AT1G05180	ME38	n	n
AT1G05190	ME1	n	n
AT1G05200	ME12	n	n
AT1G05205	ME9	n	n
AT1G05210	ME20	n	n
AT1G05220	ME24	n	n
AT1G04353	ME10	n	n
AT1G05230	ME45	n	n
AT1G05260	ME58	n	n
AT1G05270	ME2	n	n
AT1G05280	ME10	n	n
AT1G05300	ME39	n	n
AT1G05310	ME33	n	n
AT1G05320	ME45	n	n
AT1G05330	ME9	n	n
AT1G05340	ME1	n	n
AT1G05350	ME5	n	n
AT1G05360	ME7	n	n
AT1G05370	ME21	n	n
AT1G05380	ME4	n	n
AT1G05385	ME50	n	n
AT1G05400	ME13	n	n
AT1G05410	ME4	n	n
AT1G05420	ME62	n	n
AT1G05430	ME8	n	n
AT1G05440	ME21	n	n
AT1G05450	ME66	n	n
AT1G05460	ME4	n	n
AT1G05470	ME13	n	n
AT1G05490	ME31	n	n
AT1G05500	ME1	n	n
AT1G05510	ME30	n	n
AT1G05520	ME5	n	n
AT1G05550	ME52	n	n
AT1G05560	ME55	n	n
AT1G05562	ME1	n	n
AT1G05570	ME2	n	n
AT1G05575	ME6	n	n
AT1G05590	ME4	n	n
AT1G05600	ME16	n	n
AT1G05610	ME12	n	n
AT1G05620	ME5	n	n
AT1G05630	ME49	n	n
AT1G05640	ME8	n	n
AT1G05670	ME70	n	n
AT1G05675	ME56	n	n
AT1G05680	ME43	n	n
AT1G05690	ME2	n	n
AT1G05710	ME8	n	n
AT1G05720	ME4	n	n
AT1G05730	ME41	n	n
AT1G05750	ME10	n	n
AT1G05760	ME15	n	n
AT1G05770	ME15	n	n
AT1G05780	ME16	n	n
AT1G05783	ME7	n	n
AT1G05785	ME28	n	n
AT1G05790	ME2	n	n
AT1G05800	ME46	n	n
AT1G05805	ME16	n	n
AT1G05810	ME26	n	n
AT1G05820	ME5	n	n
AT1G05830	ME36	n	n
AT1G05835	ME19	n	Y
AT1G04433	ME11	n	n
AT1G05840	ME2	n	n
AT1G05850	ME22	n	n
AT1G05860	ME7	n	n
AT1G05870	ME27	n	n
AT1G05890	ME7	n	n
AT1G05894	ME35	n	n
AT1G05900	ME2	n	n
AT1G05910	ME3	n	n
AT1G05920	ME30	n	n
AT1G05940	ME24	n	n
AT1G05950	ME4	n	n
AT1G05960	ME3	n	n
AT1G05970	ME11	n	n
AT1G06002	ME4	n	n
AT1G06000	ME17	Y	n
AT1G06010	ME3	n	n
AT1G06020	ME33	n	n
AT1G06040	ME37	Y	n
AT1G06050	ME44	n	n
AT1G06060	ME28	n	n
AT1G06070	ME6	n	n
AT1G06080	ME26	n	n
AT1G06110	ME41	n	n
AT1G06130	ME7	n	n
AT1G06135	ME49	n	n
AT1G06137	ME51	n	n
AT1G06140	ME10	n	n
AT1G06143	ME33	n	n
AT1G06150	ME10	n	n
AT1G06148	ME8	n	n
AT1G06160	ME5	n	Y
AT1G06170	ME34	n	n
AT1G06180	ME3	Y	n
AT1G06190	ME1	n	n
AT1G06200	ME7	n	n
AT1G06210	ME1	n	n
AT1G06220	ME8	n	n
AT1G06230	ME19	n	n
AT1G06240	ME1	n	n
AT1G06250	ME46	n	n
AT1G06265	ME16	n	n
AT1G06270	ME9	n	n
AT1G06290	ME5	n	n
AT1G06310	ME35	n	n
AT1G06320	ME2	n	n
AT1G06330	ME44	n	n
AT1G06340	ME27	n	n
AT1G06350	ME66	n	Y
AT1G06360	ME26	n	n
AT1G06380	ME3	n	n
AT1G06390	ME34	n	n
AT1G06400	ME37	n	n
AT1G04453	ME11	n	n
AT1G06410	ME2	n	n
AT1G06420	ME11	n	n
AT1G06430	ME1	Y	n
AT1G06440	ME39	n	n
AT1G06450	ME7	n	n
AT1G06460	ME1	n	n
AT1G06470	ME8	n	n
AT1G06475	ME15	n	n
AT1G06490	ME12	n	n
AT1G06500	ME8	n	n
AT1G06515	ME36	n	n
AT1G06510	ME2	n	n
AT1G06520	ME12	n	n
AT1G06530	ME9	n	n
AT1G06540	ME54	n	n
AT1G06550	ME33	n	n
AT1G06560	ME2	n	n
AT1G04483	ME38	n	n
AT1G06570	ME43	n	n
AT1G06580	ME41	n	n
AT1G06590	ME4	n	n
AT1G06620	ME1	n	n
AT1G06630	ME7	n	n
AT1G06640	ME18	n	n
AT1G06645	ME2	n	n
AT1G06650	ME1	n	n
AT1G06660	ME25	n	n
AT1G06670	ME3	n	n
AT1G06680	ME1	n	n
AT1G06690	ME1	Y	n
AT1G06700	ME1	n	n
AT1G06710	ME8	n	n
AT1G06720	ME3	n	n
AT1G06730	ME2	n	n
AT1G06740	ME33	n	n
AT1G06750	ME44	n	n
AT1G06760	ME21	n	n
AT1G06770	ME5	n	n
AT1G06780	ME1	n	n
AT1G06790	ME2	n	n
AT1G06800	ME26	n	n
AT1G04513	ME27	n	n
AT1G06820	ME50	n	n
AT1G06830	ME25	n	n
AT1G06840	ME45	n	n
AT1G06850	ME29	n	Y
AT1G06870	ME6	n	n
AT1G06890	ME1	n	n
AT1G06900	ME5	n	n
AT1G06910	ME8	n	n
AT1G04533	ME55	n	n
AT1G06930	ME18	n	n
AT1G06950	ME50	n	n
AT1G06960	ME19	n	n
AT1G06970	ME23	n	n
AT1G06980	ME29	n	n
AT1G07000	ME26	n	n
AT1G07010	ME1	n	n
AT1G07020	ME1	n	n
AT1G07025	ME55	n	n
AT1G07030	ME6	n	n
AT1G07040	ME4	n	n
AT1G07050	ME50	n	n
AT1G07070	ME3	n	n
AT1G07080	ME22	n	n
AT1G07090	ME18	n	Y
AT1G07110	ME1	n	n
AT1G07119	ME4	n	n
AT1G07120	ME46	n	n
AT1G04563	ME24	n	n
AT1G07128	ME7	Y	n
AT1G07130	ME9	n	n
AT1G07135	ME56	n	n
AT1G07140	ME15	n	n
AT1G07150	ME6	n	n
AT1G07160	ME26	n	n
AT1G07170	ME3	n	n
AT1G07175	ME2	n	n
AT1G07180	ME1	n	n
AT1G07200	ME13	n	n
AT1G07210	ME3	n	n
AT1G07220	ME3	n	n
AT1G07230	ME0	n	n
AT1G07240	ME18	n	n
AT1G07250	ME24	Y	n
AT1G07260	ME47	n	n
AT1G07270	ME25	n	n
AT1G07280	ME1	n	n
AT1G07290	ME4	n	n
AT1G07300	ME5	n	n
AT1G07310	ME2	n	n
AT1G07320	ME1	n	n
AT1G07330	ME6	n	n
AT1G07350	ME6	n	n
AT1G07360	ME6	n	n
AT1G07370	ME3	n	n
AT1G07380	ME2	n	n
AT1G07390	ME48	n	n
AT1G07400	ME6	n	n
AT1G07410	ME6	n	n
AT1G07420	ME28	n	Y
AT1G07430	ME12	n	n
AT1G07440	ME50	n	n
AT1G07450	ME1	n	n
AT1G07470	ME6	n	n
AT1G07473	ME17	n	n
AT1G04583	ME20	n	n
AT1G07480	ME6	n	n
AT1G07490	ME5	n	n
AT1G07510	ME6	n	n
AT1G07500	ME16	n	n
AT1G07520	ME19	n	n
AT1G07530	ME7	n	n
AT1G07540	ME17	n	n
AT1G07570	ME1	n	n
AT1G07590	ME2	n	n
AT1G07610	ME2	n	n
AT1G07615	ME3	n	n
AT1G07620	ME26	n	n
AT1G07630	ME48	n	n
AT1G07640	ME12	n	n
AT1G07650	ME14	n	n
AT1G07645	ME55	n	Y
AT1G07660	ME4	n	n
AT1G07670	ME6	n	n
AT1G07690	ME29	n	n
AT1G07700	ME50	n	n
AT1G07705	ME5	n	n
AT1G07710	ME34	n	n
AT1G07720	ME22	n	n
AT1G07725	ME32	n	n
AT1G07728	ME6	n	n
AT1G07740	ME47	n	n
AT1G07745	ME7	n	n
AT1G07750	ME15	n	n
AT1G07770	ME3	n	n
AT1G07780	ME7	n	n
AT1G07790	ME2	n	n
AT1G07810	ME2	n	n
AT1G07820	ME21	n	n
AT1G07830	ME3	n	n
AT1G07840	ME4	n	n
AT1G07850	ME38	n	n
AT1G07870	ME6	n	n
AT1G07880	ME2	n	n
AT1G07885	ME11	n	n
AT1G07890	ME6	n	n
AT1G07900	ME21	n	n
AT1G07902	ME19	n	n
AT1G07910	ME4	n	n
AT1G07920	ME3	n	n
AT1G07930	ME3	n	n
AT1G07940	ME13	n	n
AT1G07950	ME8	n	n
AT1G07960	ME4	n	n
AT1G07970	ME3	n	n
AT1G07980	ME33	n	n
AT1G07985	ME6	n	n
AT1G07990	ME13	n	n
AT1G08000	ME19	n	n
AT1G08005	ME10	n	n
AT1G08010	ME7	n	n
AT1G08030	ME58	n	n
AT1G08035	ME13	n	n
AT1G08040	ME28	n	n
AT1G08050	ME35	n	n
AT1G08060	ME7	n	n
AT1G08070	ME33	n	n
AT1G08110	ME2	n	n
AT1G08115	ME34	n	n
AT1G08120	ME30	n	n
AT1G04643	ME25	n	n
AT1G08125	ME3	n	n
AT1G08130	ME20	n	n
AT1G08160	ME12	n	n
AT1G08165	ME42	n	n
AT1G08180	ME4	n	n
AT1G08190	ME14	n	n
AT1G08200	ME1	n	n
AT1G08210	ME30	n	n
AT1G08220	ME20	n	n
AT1G08230	ME34	n	n
AT1G08250	ME27	n	n
AT1G08260	ME5	n	n
AT1G08270	ME32	n	n
AT1G08280	ME32	n	n
AT1G08290	ME12	n	n
AT1G08300	ME6	n	n
AT1G08310	ME66	n	n
AT1G08315	ME2	n	n
AT1G04647	ME13	n	n
AT1G08320	ME2	n	n
AT1G08340	ME12	n	n
AT1G08350	ME4	n	n
AT1G08360	ME3	n	n
AT1G08370	ME5	n	n
AT1G08380	ME1	n	n
AT1G08390	ME5	n	n
AT1G08400	ME44	n	n
AT1G08410	ME5	n	n
AT1G08420	ME28	n	n
AT1G08450	ME5	n	n
AT1G08460	ME19	n	n
AT1G08465	ME3	n	n
AT1G08470	ME2	n	n
AT1G08480	ME9	n	n
AT1G08490	ME1	n	n
AT1G08500	ME14	n	n
AT1G08510	ME22	n	n
AT1G08520	ME28	n	n
AT1G08530	ME2	n	n
AT1G08540	ME1	n	n
AT1G08550	ME1	n	n
AT1G08560	ME21	n	n
AT1G08570	ME6	n	n
AT1G08580	ME3	n	n
AT1G08590	ME5	n	n
AT1G08592	ME5	n	n
AT1G08600	ME36	n	n
AT1G08610	ME3	n	n
AT1G08620	ME4	n	n
AT1G08630	ME39	n	n
AT1G08640	ME50	n	n
AT1G08645	ME27	n	n
AT1G08650	ME15	n	n
AT1G08660	ME16	n	n
AT1G08670	ME47	n	n
AT1G08680	ME1	n	n
AT1G08700	ME4	n	n
AT1G08710	ME7	n	n
AT1G08720	ME7	n	n
AT1G08730	ME5	n	n
AT1G08750	ME5	n	n
AT1G08760	ME45	n	n
AT1G08770	ME18	n	n
AT1G08780	ME2	n	n
AT1G08800	ME12	n	n
AT1G08810	ME70	n	n
AT1G08820	ME1	n	n
AT1G08830	ME18	n	n
AT1G08840	ME46	n	n
AT1G08845	ME2	n	n
AT1G08860	ME7	n	n
AT1G08880	ME21	n	n
AT1G08890	ME22	n	Y
AT1G08900	ME56	n	n
AT1G08910	ME8	n	n
AT1G04677	ME27	n	n
AT1G08920	ME1	n	n
AT1G08930	ME64	n	n
AT1G08940	ME1	n	n
AT1G08960	ME29	n	n
AT1G08970	ME9	n	n
AT1G08980	ME2	n	n
AT1G09000	ME9	n	n
AT1G09010	ME4	n	n
AT1G09020	ME16	n	n
AT1G09040	ME5	n	n
AT1G09050	ME16	n	n
AT1G09060	ME4	n	n
AT1G09070	ME6	n	n
AT1G09090	ME46	n	n
AT1G09100	ME1	n	n
AT1G09130	ME1	n	n
AT1G09140	ME6	n	n
AT1G09150	ME8	n	n
AT1G09157	ME31	n	n
AT1G09160	ME2	n	n
AT1G09170	ME32	n	n
AT1G09176	ME32	n	n
AT1G09180	ME27	n	n
AT1G09190	ME4	n	n
AT1G09195	ME5	n	n
AT1G09200	ME21	n	n
AT1G09210	ME10	n	n
AT1G09220	ME4	n	n
AT1G09230	ME19	n	n
AT1G09240	ME10	n	n
AT1G09250	ME6	n	n
AT1G09270	ME1	n	n
AT1G09280	ME7	n	n
AT1G09290	ME36	n	n
AT1G09300	ME33	n	n
AT1G09310	ME22	n	n
AT1G09320	ME7	n	n
AT1G09330	ME28	n	n
AT1G09340	ME1	n	n
AT1G09350	ME23	n	n
AT1G09370	ME57	n	n
AT1G09390	ME8	n	n
AT1G09400	ME23	n	n
AT1G09410	ME5	n	n
AT1G09415	ME5	n	n
AT1G09420	ME42	n	n
AT1G09430	ME47	n	n
AT1G09440	ME42	n	n
AT1G09450	ME21	n	n
AT1G09460	ME13	n	n
AT1G09470	ME3	n	n
AT1G09480	ME14	n	n
AT1G09490	ME2	n	n
AT1G09500	ME47	n	n
AT1G09520	ME36	n	n
AT1G09530	ME2	n	Y
AT1G09540	ME22	n	Y
AT1G09560	ME22	n	n
AT1G09570	ME1	n	n
AT1G09575	ME40	n	n
AT1G09580	ME4	n	n
AT1G09590	ME3	n	n
AT1G09600	ME20	n	n
AT1G09610	ME12	n	n
AT1G04707	ME30	n	n
AT1G09620	ME3	n	n
AT1G09630	ME2	n	n
AT1G09640	ME3	n	n
AT1G09645	ME14	n	n
AT1G09650	ME4	n	n
AT1G09660	ME3	n	n
AT1G09680	ME4	n	n
AT1G09690	ME3	n	n
AT1G09700	ME2	n	n
AT1G09710	ME30	n	n
AT1G09730	ME7	n	n
AT1G09740	ME2	n	n
AT1G09750	ME67	n	n
AT1G09760	ME36	n	n
AT1G09770	ME7	n	n
AT1G09780	ME28	n	n
AT1G09794	ME1	n	n
AT1G09795	ME2	n	n
AT1G09800	ME4	n	n
AT1G09810	ME3	n	n
AT1G09812	ME8	n	n
AT1G09815	ME3	n	n
AT1G09820	ME16	n	n
AT1G09830	ME4	n	n
AT1G09840	ME9	n	n
AT1G09850	ME2	n	n
AT1G04743	ME20	n	n
AT1G09870	ME6	n	n
AT1G09880	ME35	n	n
AT1G09890	ME53	n	n
AT1G09900	ME1	n	n
AT1G09910	ME4	n	n
AT1G09920	ME1	n	n
AT1G09930	ME10	n	n
AT1G09932	ME12	n	n
AT1G09940	ME6	n	n
AT1G09950	ME1	n	n
AT1G09960	ME5	n	n
AT1G04753	ME11	n	n
AT1G09970	ME6	n	n
AT1G09980	ME1	n	n
AT1G09995	ME1	n	n
AT1G10000	ME39	n	n
AT1G10020	ME5	n	n
AT1G10030	ME3	n	n
AT1G10040	ME1	n	n
AT1G10050	ME1	n	n
AT1G10060	ME26	n	n
AT1G10070	ME34	n	n
AT1G10090	ME1	n	n
AT1G10095	ME44	n	n
AT1G10110	ME39	n	n
AT1G10120	ME34	n	n
AT1G10130	ME2	n	n
AT1G10140	ME15	n	n
AT1G10150	ME26	n	n
AT1G10155	ME35	n	n
AT1G10160	ME6	n	n
AT1G10170	ME6	n	n
AT1G10180	ME5	n	n
AT1G10200	ME1	n	n
AT1G10210	ME1	n	n
AT1G10220	ME1	n	n
AT1G10225	ME56	n	n
AT1G10230	ME6	n	n
AT1G10240	ME19	n	n
AT1G10270	ME4	n	n
AT1G10280	ME44	n	n
AT1G10290	ME5	n	n
AT1G10300	ME43	n	n
AT1G10310	ME4	n	n
AT1G10320	ME4	n	n
AT1G10330	ME8	n	n
AT1G10340	ME10	n	n
AT1G10350	ME4	n	n
AT1G10360	ME3	n	n
AT1G10370	ME6	Y	n
AT1G10380	ME15	n	n
AT1G10390	ME5	n	n
AT1G10400	ME20	n	n
AT1G10410	ME2	n	n
AT1G10417	ME8	n	n
AT1G10430	ME8	n	n
AT1G10450	ME4	n	n
AT1G10460	ME18	n	n
AT1G10470	ME18	n	n
AT1G10480	ME22	n	n
AT1G10490	ME3	n	n
AT1G10500	ME2	n	n
AT1G10510	ME20	n	n
AT1G10520	ME8	n	n
AT1G10522	ME1	n	n
AT1G10530	ME30	n	n
AT1G10540	ME20	n	n
AT1G10550	ME2	n	Y
AT1G10560	ME6	n	Y
AT1G10570	ME7	n	n
AT1G10580	ME7	n	n
AT1G10585	ME26	n	n
AT1G10590	ME7	n	n
AT1G10600	ME16	n	n
AT1G10610	ME4	n	n
AT1G10630	ME1	n	n
AT1G10640	ME8	n	n
AT1G10650	ME6	n	n
AT1G10657	ME40	n	n
AT1G10660	ME2	n	n
AT1G10670	ME1	n	n
AT1G10682	ME15	n	n
AT1G10690	ME56	n	n
AT1G10700	ME6	n	n
AT1G10710	ME43	n	n
AT1G10720	ME1	n	n
AT1G10730	ME11	n	n
AT1G10740	ME14	n	n
AT1G10750	ME21	n	n
AT1G10760	ME28	n	n
AT1G10770	ME59	n	n
AT1G10780	ME3	n	n
AT1G10790	ME15	n	n
AT1G10800	ME12	n	n
AT1G10810	ME12	n	n
AT1G10820	ME7	n	n
AT1G10830	ME1	n	n
AT1G10840	ME3	n	n
AT1G04823	ME5	n	n
AT1G10850	ME3	n	n
AT1G10865	ME28	n	n
AT1G10870	ME2	n	n
AT1G10890	ME7	n	n
AT1G10900	ME9	n	n
AT1G10910	ME5	n	n
AT1G10920	ME1	n	n
AT1G10930	ME25	n	n
AT1G10940	ME9	n	n
AT1G10950	ME5	n	n
AT1G10960	ME1	n	n
AT1G10970	ME13	n	n
AT1G10990	ME26	n	n
AT1G11000	ME14	n	n
AT1G11020	ME2	n	n
AT1G11050	ME2	n	n
AT1G04833	ME4	n	n
AT1G11060	ME43	n	n
AT1G11070	ME10	n	n
AT1G04837	ME6	n	n
AT1G11090	ME8	n	n
AT1G11100	ME6	n	n
AT1G11110	ME38	n	n
AT1G11112	ME11	n	n
AT1G11120	ME14	n	n
AT1G11125	ME11	n	n
AT1G11130	ME7	n	n
AT1G11150	ME38	n	n
AT1G11160	ME34	n	n
AT1G11170	ME4	n	n
AT1G11175	ME13	n	n
AT1G11180	ME3	n	n
AT1G11185	ME15	n	n
AT1G11190	ME12	n	n
AT1G11200	ME28	n	n
AT1G11210	ME5	n	Y
AT1G11220	ME21	n	n
AT1G11240	ME3	n	n
AT1G11250	ME35	n	n
AT1G11260	ME49	n	n
AT1G11270	ME8	n	n
AT1G11280	ME2	n	n
AT1G11290	ME1	n	n
AT1G11300	ME34	n	n
AT1G11303	ME56	n	n
AT1G11310	ME3	n	n
AT1G11320	ME20	n	n
AT1G11330	ME42	n	n
AT1G11340	ME70	n	n
AT1G11350	ME45	n	Y
AT1G11360	ME15	n	n
AT1G11362	ME31	n	n
AT1G11380	ME16	n	n
AT1G11390	ME7	n	n
AT1G11400	ME1	n	n
AT1G11410	ME22	n	n
AT1G11420	ME11	n	n
AT1G11430	ME1	n	n
AT1G11440	ME41	n	n
AT1G11450	ME9	n	n
AT1G11475	ME9	n	n
AT1G11480	ME6	n	n
AT1G11500	ME12	n	n
AT1G11530	ME37	n	n
AT1G11540	ME10	n	n
AT1G11545	ME14	n	n
AT1G11570	ME12	n	n
AT1G11580	ME9	n	n
AT1G11592	ME11	n	n
AT1G11600	ME27	n	n
AT1G11630	ME5	n	n
AT1G11650	ME37	n	n
AT1G11660	ME6	n	n
AT1G11670	ME29	n	n
AT1G11680	ME6	n	n
AT1G11700	ME5	n	n
AT1G11710	ME60	n	n
AT1G11720	ME3	n	n
AT1G11730	ME2	n	n
AT1G11740	ME64	n	n
AT1G11750	ME1	n	n
AT1G11755	ME5	n	n
AT1G11760	ME7	n	n
AT1G11780	ME3	n	n
AT1G11785	ME59	n	n
AT1G11790	ME2	n	n
AT1G11800	ME59	n	n
AT1G11820	ME8	n	n
AT1G11840	ME18	n	n
AT1G11850	ME51	n	n
AT1G11860	ME1	n	n
AT1G11870	ME50	n	n
AT1G11880	ME4	n	n
AT1G11890	ME5	n	n
AT1G11900	ME5	n	n
AT1G11905	ME1	n	n
AT1G11910	ME18	n	n
AT1G11915	ME9	n	n
AT1G11925	ME35	n	n
AT1G11930	ME2	n	n
AT1G11940	ME6	n	n
AT1G11950	ME4	n	n
AT1G11960	ME6	n	n
AT1G11990	ME35	n	n
AT1G12000	ME15	n	n
AT1G12010	ME17	n	n
AT1G12020	ME5	n	n
AT1G12050	ME5	n	n
AT1G12060	ME8	n	n
AT1G12064	ME40	n	n
AT1G12070	ME15	n	n
AT1G12080	ME15	n	Y
AT1G12090	ME64	n	n
AT1G12110	ME14	n	n
AT1G12120	ME1	n	n
AT1G12130	ME35	n	n
AT1G12140	ME18	n	n
AT1G04933	ME10	n	n
AT1G12160	ME5	n	n
AT1G12200	ME13	n	n
AT1G12210	ME4	n	n
AT1G12220	ME10	n	n
AT1G12230	ME28	n	n
AT1G12240	ME39	Y	n
AT1G12244	ME1	n	n
AT1G12250	ME50	Y	n
AT1G12260	ME12	n	n
AT1G12270	ME3	n	n
AT1G12280	ME13	n	n
AT1G12290	ME6	n	n
AT1G12300	ME8	n	n
AT1G12320	ME12	n	n
AT1G12310	ME15	n	n
AT1G12330	ME45	n	n
AT1G12340	ME4	n	n
AT1G12350	ME3	n	n
AT1G12360	ME1	n	n
AT1G12370	ME16	Y	n
AT1G12380	ME3	n	n
AT1G12390	ME2	n	n
AT1G12400	ME9	n	n
AT1G12410	ME1	n	n
AT1G12420	ME12	n	Y
AT1G12430	ME8	n	n
AT1G12440	ME37	n	n
AT1G12450	ME15	n	n
AT1G12460	ME42	n	n
AT1G12470	ME2	n	n
AT1G12480	ME70	n	n
AT1G04953	ME48	n	n
AT1G12500	ME22	n	n
AT1G12520	ME24	n	n
AT1G12530	ME2	n	n
AT1G12550	ME32	n	n
AT1G12580	ME7	n	n
AT1G12600	ME12	n	n
AT1G12610	ME8	n	n
AT1G12620	ME24	n	n
AT1G12640	ME28	n	n
AT1G12650	ME19	n	n
AT1G12680	ME41	n	n
AT1G12700	ME38	n	n
AT1G12710	ME5	n	n
AT1G12730	ME4	n	n
AT1G12740	ME2	n	n
AT1G12750	ME2	n	n
AT1G12760	ME22	n	n
AT1G12770	ME1	n	n
AT1G12775	ME56	n	n
AT1G12780	ME37	n	n
AT1G12790	ME4	n	n
AT1G12800	ME1	n	n
AT1G12805	ME55	n	n
AT1G12810	ME28	n	n
AT1G12820	ME7	n	n
AT1G04977	ME48	n	n
AT1G12840	ME3	n	n
AT1G12830	ME8	n	n
AT1G12845	ME67	n	n
AT1G12850	ME23	n	n
AT1G12860	ME1	n	n
AT1G12880	ME25	n	n
AT1G12890	ME35	n	n
AT1G12900	ME1	n	n
AT1G12910	ME5	n	n
AT1G12920	ME3	n	n
AT1G12930	ME4	n	n
AT1G12950	ME17	n	n
AT1G12970	ME8	n	n
AT1G12980	ME11	n	n
AT1G12990	ME14	n	n
AT1G13000	ME22	n	n
AT1G13020	ME20	n	n
AT1G13030	ME19	n	n
AT1G13040	ME7	n	n
AT1G13050	ME4	n	n
AT1G13060	ME3	n	n
AT1G13080	ME10	n	n
AT1G13090	ME5	n	n
AT1G13100	ME63	n	n
AT1G13110	ME45	n	n
AT1G13120	ME19	n	n
AT1G13160	ME3	n	n
AT1G13170	ME27	n	n
AT1G13180	ME22	n	n
AT1G13190	ME4	n	n
AT1G13195	ME1	n	n
AT1G13210	ME14	n	n
AT1G13220	ME4	n	n
AT1G13230	ME39	n	n
AT1G13245	ME47	n	n
AT1G04997	ME39	n	n
AT1G13250	ME42	n	n
AT1G13260	ME6	n	n
AT1G13270	ME1	n	n
AT1G13280	ME15	n	n
AT1G13310	ME32	n	n
AT1G13320	ME1	n	n
AT1G13330	ME8	n	n
AT1G13340	ME15	n	n
AT1G13350	ME2	n	n
AT1G13360	ME1	n	n
AT1G13370	ME53	n	n
AT1G13380	ME3	n	n
AT1G13390	ME1	n	n
AT1G13400	ME8	n	n
AT1G13410	ME4	n	n
AT1G13420	ME2	n	n
AT1G13430	ME29	n	n
AT1G13440	ME1	n	n
AT1G13448	ME41	n	n
AT1G13450	ME1	n	n
AT1G13460	ME14	n	n
AT1G13470	ME35	n	n
AT1G13480	ME10	n	n
AT1G13520	ME10	n	n
AT1G13530	ME20	n	n
AT1G13540	ME25	n	n
AT1G13550	ME20	n	n
AT1G13560	ME7	n	n
AT1G13570	ME2	n	n
AT1G13580	ME28	n	n
AT1G13590	ME10	n	n
AT1G08905	ME48	n	n
AT1G13600	ME8	n	n
AT1G13630	ME30	n	n
AT1G13635	ME17	n	n
AT1G13640	ME7	n	n
AT1G13650	ME8	n	n
AT1G13670	ME17	n	n
AT1G13690	ME19	n	n
AT1G13700	ME19	n	n
AT1G13710	ME36	n	n
AT1G13730	ME3	n	n
AT1G13740	ME7	Y	n
AT1G13750	ME20	n	n
AT1G13770	ME7	n	n
AT1G13780	ME37	n	n
AT1G13790	ME36	n	n
AT1G13800	ME4	n	n
AT1G13810	ME1	n	n
AT1G13820	ME24	n	n
AT1G13830	ME2	n	n
AT1G13860	ME5	n	n
AT1G13870	ME11	n	n
AT1G13880	ME7	n	n
AT1G13900	ME2	n	n
AT1G13910	ME9	n	n
AT1G13920	ME12	n	n
AT1G13930	ME18	Y	n
AT1G13940	ME3	n	n
AT1G13950	ME18	n	n
AT1G13960	ME6	n	n
AT1G13970	ME60	n	n
AT1G13980	ME7	n	n
AT1G13990	ME6	n	n
AT1G14000	ME1	n	n
AT1G14010	ME1	n	n
AT1G05043	ME27	n	n
AT1G14020	ME41	n	n
AT1G14030	ME1	n	n
AT1G14040	ME47	n	n
AT1G14060	ME3	n	n
AT1G14120	ME32	n	n
AT1G14130	ME46	n	n
AT1G14140	ME2	n	n
AT1G14150	ME1	n	n
AT1G14170	ME22	n	n
AT1G14180	ME3	n	n
AT1G14185	ME22	n	n
AT1G14190	ME21	n	n
AT1G14200	ME6	n	n
AT1G14205	ME60	n	n
AT1G14210	ME9	n	n
AT1G14230	ME22	n	n
AT1G14240	ME32	n	n
AT1G14260	ME11	n	n
AT1G14270	ME1	n	n
AT1G14280	ME14	n	n
AT1G14290	ME14	n	n
AT1G14300	ME3	n	n
AT1G14310	ME1	n	n
AT1G14320	ME3	n	n
AT1G14330	ME1	n	n
AT1G14340	ME2	n	n
AT1G14345	ME1	n	n
AT1G14350	ME15	n	n
AT1G14360	ME40	n	n
AT1G14370	ME6	n	n
AT1G14380	ME38	n	n
AT1G14390	ME5	n	n
AT1G14400	ME1	n	n
AT1G14410	ME19	n	n
AT1G14430	ME42	n	n
AT1G14440	ME19	n	n
AT1G14450	ME9	n	n
AT1G14455	ME30	n	n
AT1G14460	ME5	n	n
AT1G14470	ME4	n	n
AT1G14480	ME12	n	n
AT1G14490	ME4	n	n
AT1G14510	ME3	n	n
AT1G14518	ME54	n	n
AT1G14520	ME18	n	n
AT1G14530	ME5	n	n
AT1G14540	ME26	n	n
AT1G14550	ME2	n	n
AT1G14560	ME38	n	n
AT1G14570	ME1	n	n
AT1G14580	ME64	n	n
AT1G14590	ME7	n	n
AT1G14600	ME8	n	n
AT1G14610	ME3	n	n
AT1G14620	ME2	n	n
AT1G14630	ME21	n	n
AT1G14640	ME8	n	n
AT1G14650	ME3	n	n
AT1G14660	ME20	n	n
AT1G14670	ME1	n	n
AT1G14680	ME39	n	n
AT1G14685	ME20	n	n
AT1G14686	ME12	n	n
AT1G14687	ME7	n	n
AT1G14690	ME3	n	n
AT1G14700	ME64	n	n
AT1G14710	ME8	n	n
AT1G14720	ME16	n	n
AT1G14730	ME5	n	n
AT1G14740	ME7	n	n
AT1G14750	ME67	n	n
AT1G14760	ME7	n	n
AT1G14770	ME8	n	n
AT1G14780	ME16	n	n
AT1G14790	ME4	n	n
AT1G14810	ME4	n	n
AT1G14820	ME42	n	n
AT1G14830	ME1	n	n
AT1G14840	ME4	n	n
AT1G14850	ME7	n	n
AT1G14860	ME2	n	n
AT1G14870	ME6	n	n
AT1G14890	ME12	n	n
AT1G14900	ME3	n	n
AT1G14910	ME1	n	n
AT1G14920	ME8	n	n
AT1G14960	ME2	n	n
AT1G14970	ME5	n	n
AT1G14980	ME3	n	n
AT1G14990	ME20	n	n
AT1G15000	ME4	n	n
AT1G15002	ME3	n	n
AT1G15010	ME6	n	n
AT1G15015	ME43	n	n
AT1G15020	ME16	n	n
AT1G15030	ME5	n	n
AT1G15040	ME33	n	n
AT1G05147	ME43	n	n
AT1G15050	ME40	n	n
AT1G15060	ME16	n	n
AT1G15080	ME3	n	n
AT1G15100	ME1	Y	n
AT1G15110	ME6	n	n
AT1G15120	ME15	n	n
AT1G15125	ME4	n	n
AT1G15130	ME1	n	n
AT1G15140	ME2	n	n
AT1G15165	ME43	n	n
AT1G15170	ME20	n	n
AT1G15175	ME3	n	n
AT1G15180	ME1	n	n
AT1G15190	ME4	n	n
AT1G15200	ME7	n	n
AT1G15210	ME14	n	n
AT1G15215	ME5	n	n
AT1G15220	ME4	n	n
AT1G15230	ME3	n	n
AT1G15240	ME7	n	n
AT1G15250	ME3	n	n
AT1G15260	ME42	n	n
AT1G15270	ME15	n	n
AT1G15280	ME5	n	n
AT1G15290	ME1	n	n
AT1G15300	ME11	n	n
AT1G15310	ME9	n	n
AT1G15320	ME30	n	n
AT1G15330	ME7	n	n
AT1G15340	ME7	n	n
AT1G15350	ME64	n	n
AT1G15360	ME35	n	n
AT1G15370	ME28	n	n
AT1G15380	ME8	n	n
AT1G15385	ME10	n	n
AT1G15390	ME1	n	n
AT1G15400	ME14	n	n
AT1G05163	ME11	n	n
AT1G15410	ME14	n	n
AT1G15415	ME35	n	n
AT1G15420	ME7	n	n
AT1G15430	ME6	n	n
AT1G15440	ME3	n	n
AT1G15470	ME8	n	n
AT1G15480	ME30	n	n
AT1G15490	ME4	n	n
AT1G15500	ME3	n	n
AT1G15510	ME62	n	n
AT1G15520	ME6	n	n
AT1G08915	ME26	n	n
AT1G15530	ME2	n	n
AT1G15540	ME44	n	n
AT1G15550	ME58	n	Y
AT1G15570	ME4	n	n
AT1G15580	ME61	n	n
AT1G15625	ME64	n	n
AT1G15640	ME2	n	n
AT1G15660	ME2	n	n
AT1G15670	ME1	n	n
AT1G15690	ME1	n	n
AT1G05183	ME31	n	n
AT1G15700	ME3	n	n
AT1G15710	ME8	n	n
AT1G15720	ME5	n	n
AT1G05187	ME33	n	n
AT1G15730	ME1	n	n
AT1G15740	ME5	n	n
AT1G15750	ME44	n	n
AT1G15760	ME4	n	n
AT1G15780	ME2	n	n
AT1G15790	ME9	n	n
AT1G15800	ME6	n	n
AT1G15810	ME5	n	n
AT1G15820	ME1	n	n
AT1G15830	ME1	n	n
AT1G15825	ME48	n	n
AT1G15840	ME48	n	n
AT1G15860	ME1	n	n
AT1G15870	ME4	n	n
AT1G15880	ME2	n	n
AT1G15885	ME1	n	n
AT1G15890	ME2	n	n
AT1G15900	ME4	n	n
AT1G15910	ME7	n	n
AT1G15920	ME59	n	n
AT1G15930	ME3	n	n
AT1G15940	ME4	n	n
AT1G15950	ME9	n	n
AT1G05213	ME48	n	n
AT1G15960	ME25	n	n
AT1G15970	ME7	n	n
AT1G15980	ME1	n	n
AT1G15990	ME48	n	n
AT1G16000	ME3	n	n
AT1G16010	ME6	n	n
AT1G16020	ME10	n	n
AT1G16022	ME12	n	n
AT1G16030	ME6	n	n
AT1G16040	ME6	n	n
AT1G16060	ME37	n	n
AT1G16070	ME21	n	n
AT1G16080	ME1	n	n
AT1G16090	ME59	n	n
AT1G16110	ME10	n	n
AT1G16120	ME32	n	n
AT1G16130	ME2	n	n
AT1G16150	ME26	n	n
AT1G16170	ME2	n	n
AT1G16180	ME1	n	n
AT1G16190	ME8	n	n
AT1G16210	ME1	n	n
AT1G16220	ME19	n	n
AT1G16240	ME1	n	n
AT1G16250	ME8	n	n
AT1G16260	ME16	n	n
AT1G16270	ME4	n	n
AT1G16280	ME3	n	n
AT1G16290	ME57	n	n
AT1G16300	ME6	n	n
AT1G16310	ME13	Y	n
AT1G16320	ME1	n	n
AT1G16330	ME20	n	n
AT1G16340	ME3	n	n
AT1G16350	ME3	n	n
AT1G16360	ME46	n	n
AT1G16370	ME58	n	n
AT1G16390	ME16	n	n
AT1G16420	ME57	n	n
AT1G16430	ME3	n	n
AT1G16440	ME12	n	n
AT1G16445	ME1	n	n
AT1G16460	ME24	n	n
AT1G16470	ME28	n	n
AT1G16480	ME5	n	n
AT1G16489	ME13	n	n
AT1G16490	ME2	n	n
AT1G16500	ME51	n	n
AT1G16510	ME2	n	n
AT1G16515	ME22	n	n
AT1G16520	ME5	n	n
AT1G16530	ME36	n	n
AT1G16540	ME1	n	n
AT1G16560	ME28	n	n
AT1G16570	ME2	n	n
AT1G16590	ME13	n	n
AT1G16610	ME3	n	n
AT1G16630	ME21	n	n
AT1G16635	ME27	n	n
AT1G16640	ME3	n	n
AT1G16650	ME13	n	n
AT1G16670	ME1	n	n
AT1G16680	ME7	n	n
AT1G16690	ME4	n	n
AT1G16700	ME9	n	n
AT1G16705	ME40	n	n
AT1G16710	ME0	n	n
AT1G16720	ME1	Y	n
AT1G05253	ME38	n	n
AT1G16730	ME24	n	Y
AT1G16740	ME3	n	n
AT1G16750	ME42	n	n
AT1G16770	ME11	n	n
AT1G16780	ME27	n	n
AT1G16790	ME1	n	n
AT1G16800	ME3	n	n
AT1G16810	ME7	n	n
AT1G16820	ME4	n	n
AT1G05273	ME24	n	n
AT1G16825	ME38	n	n
AT1G16830	ME19	n	n
AT1G16840	ME6	n	n
AT1G16850	ME31	n	Y
AT1G16860	ME29	n	n
AT1G16870	ME2	n	n
AT1G16880	ME1	n	n
AT1G16890	ME1	n	n
AT1G05277	ME35	n	n
AT1G16900	ME3	n	n
AT1G16916	ME3	n	n
AT1G16920	ME34	n	n
AT1G16930	ME29	n	n
AT1G16960	ME56	n	n
AT1G16970	ME4	n	n
AT1G17020	ME41	n	n
AT1G17040	ME34	n	n
AT1G17050	ME50	Y	n
AT1G17060	ME29	n	n
AT1G05287	ME38	n	n
AT1G17070	ME5	n	n
AT1G17080	ME22	n	n
AT1G17090	ME18	n	n
AT1G17100	ME1	n	n
AT1G17110	ME6	n	n
AT1G17120	ME29	n	n
AT1G17130	ME2	n	n
AT1G17140	ME45	n	n
AT1G05297	ME53	n	n
AT1G17145	ME11	n	n
AT1G17147	ME18	n	n
AT1G17160	ME16	n	n
AT1G17170	ME1	n	n
AT1G17180	ME10	n	n
AT1G17190	ME22	n	n
AT1G17200	ME42	n	n
AT1G17210	ME7	n	n
AT1G17220	ME1	n	n
AT1G17232	ME20	n	n
AT1G17230	ME48	n	n
AT1G17235	ME8	n	n
AT1G17240	ME27	n	n
AT1G17255	ME60	n	n
AT1G17250	ME30	n	n
AT1G17260	ME30	n	n
AT1G17270	ME59	n	n
AT1G17280	ME1	n	n
AT1G17285	ME46	n	n
AT1G17290	ME6	n	n
AT1G17300	ME5	n	n
AT1G17310	ME43	n	n
AT1G17330	ME19	n	n
AT1G17340	ME1	n	n
AT1G17345	ME39	n	n
AT1G17350	ME36	n	n
AT1G17360	ME35	n	n
AT1G17370	ME7	n	n
AT1G17380	ME7	n	n
AT1G17390	ME55	n	n
AT1G17400	ME16	n	n
AT1G17410	ME7	n	n
AT1G17420	ME31	n	n
AT1G17430	ME9	n	n
AT1G17440	ME4	n	n
AT1G17450	ME5	n	n
AT1G17455	ME28	n	n
AT1G17460	ME1	n	n
AT1G17470	ME3	n	n
AT1G17480	ME21	n	n
AT1G17490	ME10	n	n
AT1G17500	ME14	n	n
AT1G17510	ME2	n	n
AT1G17520	ME7	n	n
AT1G17530	ME7	n	n
AT1G17550	ME1	n	n
AT1G17560	ME3	n	n
AT1G17580	ME6	n	n
AT1G17590	ME13	n	n
AT1G17610	ME69	n	n
AT1G17620	ME14	n	n
AT1G17630	ME8	n	n
AT1G17640	ME7	n	n
AT1G17650	ME50	n	n
AT1G17665	ME4	n	n
AT1G17680	ME5	n	n
AT1G17690	ME31	n	n
AT1G17700	ME16	n	n
AT1G17710	ME31	n	n
AT1G17720	ME3	n	n
AT1G17730	ME1	n	n
AT1G17744	ME43	n	n
AT1G17745	ME2	n	n
AT1G17750	ME12	n	n
AT1G05327	ME17	n	n
AT1G17760	ME5	n	n
AT1G17780	ME5	n	n
AT1G17790	ME30	n	n
AT1G17810	ME60	n	n
AT1G17820	ME27	n	n
AT1G17830	ME6	n	n
AT1G17840	ME45	n	n
AT1G17850	ME4	n	n
AT1G17860	ME1	n	n
AT1G05347	ME6	n	n
AT1G17870	ME6	n	n
AT1G17880	ME3	n	n
AT1G17890	ME2	n	n
AT1G17920	ME56	n	n
AT1G17930	ME20	n	n
AT1G17940	ME23	n	n
AT1G17950	ME53	n	n
AT1G17960	ME46	n	n
AT1G17970	ME37	n	n
AT1G17980	ME2	n	n
AT1G17990	ME53	n	n
AT1G18010	ME39	n	n
AT1G18020	ME8	n	n
AT1G18030	ME8	n	n
AT1G18040	ME9	n	n
AT1G18060	ME1	n	n
AT1G18070	ME6	n	n
AT1G18080	ME3	n	n
AT1G18090	ME4	n	n
AT1G18100	ME41	n	n
AT1G18140	ME52	n	n
AT1G18150	ME22	n	n
AT1G18160	ME2	n	n
AT1G18170	ME1	n	n
AT1G18180	ME5	n	n
AT1G18190	ME4	n	n
AT1G18197	ME43	n	n
AT1G18200	ME14	n	n
AT1G18210	ME6	n	n
AT1G18250	ME8	n	n
AT1G18260	ME1	n	n
AT1G18265	ME5	n	n
AT1G18270	ME8	n	n
AT1G18280	ME8	n	n
AT1G18290	ME2	n	Y
AT1G18300	ME5	n	n
AT1G18320	ME10	n	n
AT1G18330	ME37	n	n
AT1G18335	ME19	n	n
AT1G18340	ME3	n	n
AT1G18360	ME16	n	n
AT1G18370	ME21	n	n
AT1G18390	ME26	n	n
AT1G18382	ME59	n	n
AT1G18400	ME14	n	Y
AT1G18410	ME55	n	n
AT1G18415	ME5	n	n
AT1G18440	ME16	n	n
AT1G18450	ME7	n	n
AT1G18460	ME6	n	n
AT1G18470	ME22	n	n
AT1G18480	ME6	n	n
AT1G18485	ME1	n	n
AT1G18486	ME35	n	n
AT1G18490	ME47	n	n
AT1G18500	ME1	n	n
AT1G18510	ME25	n	n
AT1G18540	ME3	n	n
AT1G18550	ME45	n	n
AT1G18560	ME59	n	n
AT1G18570	ME5	n	n
AT1G18580	ME22	n	n
AT1G18590	ME25	n	n
AT1G18600	ME20	n	n
AT1G18610	ME16	n	n
AT1G18620	ME10	n	n
AT1G18630	ME9	n	n
AT1G18640	ME3	n	n
AT1G18650	ME3	n	n
AT1G18660	ME24	Y	n
AT1G18670	ME8	n	n
AT1G18680	ME16	n	n
AT1G18690	ME4	n	n
AT1G18700	ME7	n	n
AT1G18710	ME8	n	n
AT1G18720	ME2	n	n
AT1G18730	ME1	n	n
AT1G18740	ME7	n	n
AT1G18745	ME27	n	n
AT1G18750	ME3	n	n
AT1G18773	ME24	n	n
AT1G18800	ME3	n	n
AT1G18810	ME42	n	n
AT1G18830	ME23	n	n
AT1G18835	ME14	n	n
AT1G18840	ME1	n	n
AT1G18850	ME20	n	n
AT1G18870	ME32	n	n
AT1G18880	ME15	n	n
AT1G18890	ME49	n	n
AT1G05453	ME46	n	n
AT1G18900	ME5	n	n
AT1G18910	ME46	n	n
AT1G18940	ME33	n	n
AT1G18950	ME19	n	n
AT1G18960	ME17	n	n
AT1G18980	ME2	n	n
AT1G18990	ME18	n	n
AT1G19000	ME13	n	n
AT1G19010	ME31	n	n
AT1G19020	ME6	n	n
AT1G19025	ME6	n	n
AT1G19050	ME19	n	n
AT1G19080	ME3	n	n
AT1G19070	ME23	n	n
AT1G19100	ME7	n	n
AT1G19110	ME1	n	n
AT1G19115	ME5	n	n
AT1G19120	ME2	n	n
AT1G19130	ME1	n	n
AT1G19140	ME3	n	n
AT1G19150	ME1	n	n
AT1G19160	ME66	n	n
AT1G19170	ME33	n	n
AT1G08925	ME12	n	n
AT1G19180	ME6	n	Y
AT1G19190	ME34	n	n
AT1G19200	ME23	n	n
AT1G19210	ME5	n	Y
AT1G19220	ME5	n	n
AT1G05483	ME43	n	n
AT1G19230	ME2	n	n
AT1G19240	ME5	n	n
AT1G19270	ME1	n	n
AT1G19290	ME8	n	n
AT1G19300	ME12	n	n
AT1G19310	ME7	n	n
AT1G19320	ME34	n	n
AT1G19330	ME7	n	n
AT1G19340	ME8	n	n
AT1G19350	ME37	n	n
AT1G19360	ME2	n	n
AT1G19370	ME0	n	n
AT1G19380	ME6	n	n
AT1G19396	ME11	n	n
AT1G19397	ME34	n	n
AT1G19400	ME56	n	n
AT1G05503	ME12	n	n
AT1G19415	ME17	n	n
AT1G19430	ME58	n	n
AT1G19440	ME12	n	n
AT1G19450	ME23	n	Y
AT1G19480	ME3	n	n
AT1G19485	ME5	n	n
AT1G19490	ME7	n	n
AT1G19500	ME31	n	n
AT1G19510	ME12	n	n
AT1G19520	ME3	n	n
AT1G19530	ME13	n	n
AT1G19540	ME58	n	n
AT1G19550	ME27	n	n
AT1G19565	ME44	n	n
AT1G19570	ME2	n	n
AT1G19580	ME7	n	n
AT1G19600	ME5	n	n
AT1G19610	ME55	n	n
AT1G19630	ME30	n	n
AT1G19650	ME5	n	n
AT1G19660	ME2	n	n
AT1G19670	ME42	n	n
AT1G19680	ME7	n	n
AT1G19690	ME20	n	n
AT1G19700	ME63	n	n
AT1G19710	ME49	n	n
AT1G19715	ME1	n	n
AT1G19720	ME1	n	n
AT1G19730	ME3	n	n
AT1G19740	ME1	n	n
AT1G19750	ME20	n	n
AT1G19770	ME9	n	n
AT1G19790	ME11	n	n
AT1G19800	ME50	n	n
AT1G19830	ME38	n	n
AT1G19835	ME15	n	n
AT1G19840	ME2	n	n
AT1G19850	ME4	n	n
AT1G19860	ME4	n	n
AT1G19870	ME1	n	n
AT1G19880	ME3	n	n
AT1G19910	ME18	n	n
AT1G19920	ME3	n	n
AT1G19940	ME22	n	n
AT1G19950	ME4	n	n
AT1G19970	ME26	n	Y
AT1G19980	ME7	n	n
AT1G19990	ME3	n	n
AT1G20010	ME14	n	n
AT1G20020	ME1	n	n
AT1G20030	ME6	n	n
AT1G20050	ME18	n	n
AT1G20060	ME21	n	n
AT1G20065	ME20	n	n
AT1G05523	ME17	n	n
AT1G20070	ME6	n	n
AT1G05533	ME12	n	n
AT1G20090	ME5	n	n
AT1G20100	ME7	n	n
AT1G20110	ME1	n	n
AT1G20120	ME21	n	n
AT1G20140	ME7	n	n
AT1G20150	ME20	n	n
AT1G20160	ME12	n	n
AT1G20180	ME11	n	n
AT1G20190	ME14	n	n
AT1G20200	ME9	n	n
AT1G20220	ME3	n	n
AT1G20225	ME18	n	n
AT1G20230	ME2	n	n
AT1G20260	ME64	n	n
AT1G20270	ME5	n	n
AT1G20300	ME4	n	n
AT1G20310	ME42	n	n
AT1G20320	ME61	n	n
AT1G20330	ME39	n	n
AT1G20340	ME1	n	n
AT1G20350	ME39	n	n
AT1G20370	ME3	n	n
AT1G20380	ME5	n	n
AT1G20390	ME55	n	n
AT1G20405	ME54	n	n
AT1G20410	ME2	n	n
AT1G20430	ME3	n	n
AT1G20440	ME1	n	n
AT1G20450	ME6	n	Y
AT1G20460	ME28	n	n
AT1G05557	ME4	n	n
AT1G20470	ME42	n	n
AT1G20480	ME8	n	n
AT1G20490	ME15	n	n
AT1G20510	ME1	n	n
AT1G20515	ME4	n	n
AT1G20520	ME64	n	n
AT1G20530	ME33	n	n
AT1G20540	ME7	n	n
AT1G20550	ME5	n	n
AT1G20560	ME31	n	n
AT1G20570	ME20	n	n
AT1G20575	ME2	n	n
AT1G20580	ME3	n	n
AT1G20610	ME9	n	n
AT1G20620	ME18	n	n
AT1G20630	ME10	n	n
AT1G20640	ME6	n	n
AT1G20650	ME42	n	n
AT1G20670	ME6	n	n
AT1G20680	ME62	n	n
AT1G20691	ME13	n	n
AT1G20693	ME2	n	n
AT1G20696	ME0	n	n
AT1G20700	ME17	n	n
AT1G20720	ME5	n	n
AT1G20740	ME67	n	n
AT1G20760	ME1	n	n
AT1G20770	ME2	n	n
AT1G20780	ME1	n	n
AT1G20810	ME1	n	n
AT1G20816	ME4	n	n
AT1G20823	ME7	n	n
AT1G20830	ME1	n	n
AT1G20840	ME2	n	n
AT1G20850	ME12	n	n
AT1G20870	ME4	n	n
AT1G20880	ME1	n	n
AT1G20890	ME2	n	n
AT1G20900	ME16	n	Y
AT1G08945	ME15	n	n
AT1G20910	ME7	n	n
AT1G20920	ME5	n	n
AT1G20925	ME12	n	n
AT1G20930	ME21	n	n
AT1G20950	ME9	n	n
AT1G20960	ME7	n	n
AT1G20970	ME26	n	n
AT1G20980	ME31	n	n
AT1G20990	ME25	n	n
AT1G21000	ME6	n	n
AT1G21010	ME26	n	n
AT1G21050	ME13	n	n
AT1G21060	ME42	n	n
AT1G21065	ME1	n	n
AT1G21070	ME26	n	n
AT1G21080	ME1	n	n
AT1G21090	ME19	n	n
AT1G21100	ME59	n	n
AT1G21110	ME59	n	n
AT1G21120	ME63	n	n
AT1G21130	ME42	n	n
AT1G21140	ME15	n	n
AT1G21150	ME8	n	n
AT1G21160	ME5	n	n
AT1G21170	ME1	n	n
AT1G21190	ME36	n	n
AT1G21200	ME2	n	n
AT1G21210	ME41	n	n
AT1G21260	ME4	n	n
AT1G21270	ME51	n	n
AT1G21280	ME42	n	n
AT1G21310	ME2	n	n
AT1G21313	ME2	n	n
AT1G21320	ME42	n	n
AT1G21326	ME42	n	n
AT1G21340	ME38	n	n
AT1G21350	ME1	n	n
AT1G21360	ME2	n	n
AT1G21370	ME22	n	n
AT1G21380	ME1	n	n
AT1G21390	ME62	n	n
AT1G21400	ME39	n	n
AT1G21410	ME7	n	n
AT1G21440	ME3	n	n
AT1G21450	ME6	n	n
AT1G21460	ME19	n	n
AT1G21480	ME8	n	n
AT1G21500	ME1	n	n
AT1G21510	ME9	n	n
AT1G21520	ME11	n	n
AT1G21528	ME12	n	n
AT1G21529	ME17	n	n
AT1G21540	ME56	n	n
AT1G21550	ME10	n	n
AT1G21560	ME4	n	n
AT1G21580	ME6	n	n
AT1G21590	ME2	n	n
AT1G21600	ME1	n	n
AT1G21610	ME36	n	n
AT1G21620	ME53	n	n
AT1G21630	ME2	n	n
AT1G21640	ME50	n	n
AT1G21650	ME10	n	n
AT1G21651	ME4	n	n
AT1G21660	ME3	n	n
AT1G21670	ME6	n	n
AT1G21680	ME6	n	n
AT1G21690	ME3	n	n
AT1G21695	ME8	n	n
AT1G21700	ME3	n	n
AT1G21710	ME3	n	n
AT1G21720	ME9	n	n
AT1G21722	ME31	n	n
AT1G21730	ME45	n	n
AT1G21740	ME4	n	n
AT1G21750	ME10	n	n
AT1G21760	ME28	n	n
AT1G21770	ME37	n	n
AT1G21780	ME18	n	n
AT1G21790	ME6	n	n
AT1G21810	ME25	n	n
AT1G21830	ME6	n	n
AT1G21840	ME7	n	n
AT1G21850	ME48	n	n
AT1G21880	ME8	n	n
AT1G05687	ME17	n	n
AT1G21900	ME18	n	n
AT1G21910	ME39	n	n
AT1G21920	ME37	n	n
AT1G21930	ME2	n	n
AT1G21950	ME40	n	n
AT1G21970	ME44	n	n
AT1G21980	ME31	n	n
AT1G22020	ME2	n	n
AT1G22030	ME13	n	n
AT1G08955	ME4	n	n
AT1G22040	ME2	n	n
AT1G22050	ME2	n	n
AT1G22060	ME2	n	n
AT1G22065	ME9	n	n
AT1G22070	ME2	n	n
AT1G22110	ME1	n	n
AT1G22140	ME16	n	n
AT1G22160	ME22	n	n
AT1G22170	ME5	n	n
AT1G22180	ME1	n	n
AT1G22190	ME7	n	n
AT1G22200	ME28	n	n
AT1G22220	ME8	n	n
AT1G22230	ME9	n	n
AT1G22250	ME26	n	n
AT1G22260	ME53	n	n
AT1G22270	ME3	n	n
AT1G22275	ME7	n	n
AT1G22280	ME6	n	n
AT1G22300	ME1	n	n
AT1G22310	ME6	n	n
AT1G22330	ME14	n	n
AT1G22340	ME25	n	n
AT1G22360	ME1	n	n
AT1G22370	ME33	n	n
AT1G22380	ME51	n	n
AT1G22400	ME56	n	n
AT1G22403	ME5	n	n
AT1G22410	ME15	n	n
AT1G22430	ME1	n	n
AT1G22440	ME2	n	n
[truncated: 21,653 more rows]

## Sheet: Table S9
Table S9 Enriched GO Terms for Co-Expression Module ME1
GO biological process complete	Arabidopsis thaliana - REFLIST (27430)	upload_1 (2611)	upload_1 (expected)	upload_1 (over/under)	upload_1 (fold Enrichment)	upload_1 (raw P-value)	upload_1 (FDR)
NAD(P)H dehydrogenase complex assembly (GO:0010275)	11	11	1.05	+	10.51	5.97e-07	2.44e-05
nitrogen utilization (GO:0019740)	6	6	0.57	+	10.51	0.00025	0.00593
ammonia assimilation cycle (GO:0019676)	6	6	0.57	+	10.51	0.00025	0.0059
NADH dehydrogenase complex (plastoquinone) assembly (GO:0010258)	8	8	0.76	+	10.51	2.19e-05	0.000675
ribulose bisphosphate carboxylase complex assembly (GO:0110102)	9	9	0.86	+	10.51	6.56e-06	0.000221
photosynthesis, dark reaction (GO:0019685)	15	14	1.43	+	9.81	2.99e-08	1.56e-06
reductive pentose-phosphate cycle (GO:0019253)	14	13	1.33	+	9.76	9.79e-08	4.76e-06
chloroplast mRNA processing (GO:0010239)	10	9	0.95	+	9.45	1.15e-05	0.000368
glycine catabolic process (GO:0006546)	8	7	0.76	+	9.19	0.000128	0.00336
photosynthesis, light harvesting in photosystem I (GO:0009768)	24	21	2.28	+	9.19	2.35e-11	1.92e-09
protein import into chloroplast thylakoid membrane (GO:0045038)	7	6	0.67	+	9	0.00043	0.00937
glycine decarboxylation via glycine cleavage system (GO:0019464)	7	6	0.67	+	9	0.00043	0.00933
photosystem II repair (GO:0010206)	13	11	1.24	+	8.89	1.79e-06	6.9e-05
tetrahydrofolylpolyglutamate metabolic process (GO:0046900)	6	5	0.57	+	8.75	0.00146	0.0264
chloroplast rRNA processing (GO:1901259)	23	19	2.19	+	8.68	4.11e-10	2.72e-08
carbon fixation (GO:0015977)	16	13	1.52	+	8.54	2.81e-07	1.26e-05
photosynthesis, light harvesting (GO:0009765)	43	34	4.09	+	8.31	1.35e-16	1.69e-14
photosynthetic electron transport in photosystem I (GO:0009773)	19	15	1.81	+	8.29	4.4e-08	2.25e-06
protein import (GO:0017038)	9	7	0.86	+	8.17	0.00021	0.00509
plastid transcription (GO:0042793)	13	10	1.24	+	8.08	9.58e-06	0.000315
photosystem II assembly (GO:0010207)	29	22	2.76	+	7.97	5.45e-11	4.16e-09
isopentenyl diphosphate biosynthetic process, methylerythritol 4-phosphate pathway (GO:0019288)	8	6	0.76	+	7.88	0.000697	0.0142
photosystem II stabilization (GO:0042549)	8	6	0.76	+	7.88	0.000697	0.0141
cytochrome b6f complex assembly (GO:0010190)	8	6	0.76	+	7.88	0.000697	0.0141
energy quenching (GO:1990066)	15	11	1.43	+	7.7	4.71e-06	0.000164
nonphotochemical quenching (GO:0010196)	15	11	1.43	+	7.7	4.71e-06	0.000163
carotene biosynthetic process (GO:0016120)	7	5	0.67	+	7.5	0.00232	0.0386
photosynthesis, light reaction (GO:0019684)	142	101	13.52	+	7.47	1.18e-43	8.7e-41
glyceraldehyde-3-phosphate metabolic process (GO:0019682)	10	7	0.95	+	7.35	0.00033	0.00742
photosynthesis, light harvesting in photosystem II (GO:0009769)	10	7	0.95	+	7.35	0.00033	0.00739
photosynthetic electron transport chain (GO:0009767)	53	37	5.04	+	7.33	1.1e-16	1.41e-14
protein import into chloroplast stroma (GO:0045037)	26	18	2.47	+	7.27	8.55e-09	4.84e-07
photosynthesis (GO:0015979)	210	140	19.99	+	7	1.18e-57	1.39e-54
plastid translation (GO:0032544)	23	15	2.19	+	6.85	2.62e-07	1.19e-05
negative regulation of photosynthesis (GO:1905156)	14	9	1.33	+	6.75	7.38e-05	0.00206
chloroplast RNA processing (GO:0031425)	25	16	2.38	+	6.72	1.27e-07	6.06e-06
negative regulation of photosynthesis, light reaction (GO:0043155)	11	7	1.05	+	6.69	0.0005	0.0108
photoinhibition (GO:0010205)	11	7	1.05	+	6.69	0.0005	0.0107
chloroplast fission (GO:0010020)	24	15	2.28	+	6.57	3.92e-07	1.68e-05
plastid fission (GO:0043572)	24	15	2.28	+	6.57	3.92e-07	1.67e-05
chlorophyll metabolic process (GO:0015994)	127	79	12.09	+	6.53	1.66e-31	6.53e-29
regulation of photosynthesis, light reaction (GO:0042548)	29	18	2.76	+	6.52	2.94e-08	1.55e-06
chlorophyll biosynthetic process (GO:0015995)	62	38	5.9	+	6.44	9.66e-16	1.11e-13
photosystem I assembly (GO:0048564)	18	11	1.71	+	6.42	1.65e-05	0.00052
porphyrin-containing compound biosynthetic process (GO:0006779)	79	48	7.52	+	6.38	2.18e-19	4.43e-17
regulation of photosynthesis (GO:0010109)	48	29	4.57	+	6.35	3.07e-12	2.69e-10
protoporphyrinogen IX biosynthetic process (GO:0006782)	15	9	1.43	+	6.3	0.000109	0.00293
tetrapyrrole biosynthetic process (GO:0033014)	90	54	8.57	+	6.3	1.92e-21	4.19e-19
protoporphyrinogen IX metabolic process (GO:0046501)	15	9	1.43	+	6.3	0.000109	0.00292
fructose 1,6-bisphosphate metabolic process (GO:0030388)	12	7	1.14	+	6.13	0.000732	0.0147
positive regulation of tetrapyrrole metabolic process (GO:1901403)	12	7	1.14	+	6.13	0.000732	0.0147
ubiquitin-dependent protein catabolic process via the multivesicular body sorting pathway (GO:0043162)	19	11	1.81	+	6.08	2.4e-05	0.000733
thylakoid membrane organization (GO:0010027)	52	30	4.95	+	6.06	3.12e-12	2.7e-10
protein transport to vacuole involved in ubiquitin-dependent protein catabolic process via the multivesicular body sorting pathway (GO:0043328)	16	9	1.52	+	5.91	0.000157	0.00395
protein targeting to chloroplast (GO:0045036)	48	27	4.57	+	5.91	5.8e-11	4.27e-09
establishment of protein localization to chloroplast (GO:0072596)	48	27	4.57	+	5.91	5.8e-11	4.21e-09
regulation of generation of precursor metabolites and energy (GO:0043467)	32	18	3.05	+	5.91	9.02e-08	4.46e-06
protein localization to chloroplast (GO:0072598)	52	29	4.95	+	5.86	1.33e-11	1.12e-09
late endosome to vacuole transport via multivesicular body sorting pathway (GO:0032511)	27	15	2.57	+	5.84	1.2e-06	4.67e-05
heme biosynthetic process (GO:0006783)	22	12	2.09	+	5.73	1.61e-05	0.00051
vesicle docking involved in exocytosis (GO:0006904)	11	6	1.05	+	5.73	0.00229	0.0383
response to low light intensity stimulus (GO:0009645)	32	17	3.05	+	5.58	3.79e-07	1.65e-05
porphyrin-containing compound metabolic process (GO:0006778)	221	117	21.04	+	5.56	7.36e-41	3.61e-38
gluconeogenesis (GO:0006094)	23	12	2.19	+	5.48	2.26e-05	0.000692
protein repair (GO:0030091)	25	13	2.38	+	5.46	1.06e-05	0.000341
endosome transport via multivesicular body sorting pathway (GO:0032509)	35	18	3.33	+	5.4	2.5e-07	1.16e-05
sucrose biosynthetic process (GO:0005986)	14	7	1.33	+	5.25	0.00145	0.0263
carotenoid biosynthetic process (GO:0016117)	22	11	2.09	+	5.25	6.66e-05	0.00189
tetraterpenoid biosynthetic process (GO:0016109)	22	11	2.09	+	5.25	6.66e-05	0.00189
glycine metabolic process (GO:0006544)	18	9	1.71	+	5.25	0.000307	0.00704
plastid membrane organization (GO:0009668)	60	30	5.71	+	5.25	4.74e-11	3.67e-09
multivesicular body sorting pathway (GO:0071985)	36	18	3.43	+	5.25	3.45e-07	1.53e-05
tetrapyrrole metabolic process (GO:0033013)	265	130	25.22	+	5.15	1.5e-42	8.81e-40
carotenoid metabolic process (GO:0016116)	33	16	3.14	+	5.09	2.1e-06	7.92e-05
tetraterpenoid metabolic process (GO:0016108)	33	16	3.14	+	5.09	2.1e-06	7.87e-05
heme metabolic process (GO:0042168)	27	13	2.57	+	5.06	2e-05	0.000619
response to high light intensity (GO:0009644)	63	30	6	+	5	1.19e-10	8.37e-09
cell redox homeostasis (GO:0045454)	45	21	4.28	+	4.9	9.24e-08	4.53e-06
hexose biosynthetic process (GO:0019319)	26	12	2.47	+	4.85	5.73e-05	0.00168
serine family amino acid catabolic process (GO:0009071)	18	8	1.71	+	4.67	0.00121	0.0225
xanthophyll metabolic process (GO:0016122)	16	7	1.52	+	4.6	0.00262	0.0425
plastid organization (GO:0009657)	342	146	32.55	+	4.48	4.2e-42	2.25e-39
late endosome to vacuole transport (GO:0045324)	47	20	4.47	+	4.47	5.94e-07	2.44e-05
regulation of tetrapyrrole metabolic process (GO:1901401)	40	17	3.81	+	4.46	4.15e-06	0.000149
chloroplast organization (GO:0009658)	263	111	25.03	+	4.43	6.66e-32	2.8e-29
fat-soluble vitamin metabolic process (GO:0006775)	20	8	1.9	+	4.2	0.00205	0.035
fat-soluble vitamin biosynthetic process (GO:0042362)	20	8	1.9	+	4.2	0.00205	0.0349
regulation of tetrapyrrole biosynthetic process (GO:1901463)	25	10	2.38	+	4.2	0.000583	0.0123
protein transmembrane transport (GO:0071806)	93	37	8.85	+	4.18	5.46e-11	4.12e-09
intracellular protein transmembrane transport (GO:0065002)	91	36	8.66	+	4.16	1.12e-10	7.96e-09
pigment biosynthetic process (GO:0046148)	162	64	15.42	+	4.15	8.01e-18	1.31e-15
regulation of chlorophyll biosynthetic process (GO:0010380)	23	9	2.19	+	4.11	0.00124	0.0229
starch biosynthetic process (GO:0019252)	36	14	3.43	+	4.09	6.3e-05	0.00182
pigment metabolic process (GO:0042440)	237	92	22.56	+	4.08	1.42e-24	3.79e-22
protein secretion (GO:0009306)	21	8	2	+	4	0.00262	0.0425
protein localization to extracellular region (GO:0071692)	21	8	2	+	4	0.00262	0.0424
establishment of protein localization to extracellular region (GO:0035592)	21	8	2	+	4	0.00262	0.0423
lysine metabolic process (GO:0006553)	21	8	2	+	4	0.00262	0.0421
generation of precursor metabolites and energy (GO:0006091)	407	151	38.74	+	3.9	8.87e-38	4.02e-35
glutamate metabolic process (GO:0006536)	27	10	2.57	+	3.89	0.000943	0.0181
electron transport chain (GO:0022900)	125	46	11.9	+	3.87	2.39e-12	2.13e-10
plastid localization (GO:0051644)	36	13	3.43	+	3.79	0.000208	0.00505
response to desiccation (GO:0009269)	25	9	2.38	+	3.78	0.00197	0.0339
glucose metabolic process (GO:0006006)	46	16	4.38	+	3.65	5.78e-05	0.00168
dicarboxylic acid biosynthetic process (GO:0043650)	26	9	2.47	+	3.64	0.00245	0.0404
chloroplast localization (GO:0019750)	35	12	3.33	+	3.6	0.00053	0.0113
peroxisome organization (GO:0007031)	38	13	3.62	+	3.59	0.00032	0.00729
clathrin-dependent endocytosis (GO:0072583)	38	13	3.62	+	3.59	0.00032	0.00727
monosaccharide biosynthetic process (GO:0046364)	47	16	4.47	+	3.58	7.12e-05	0.002
nucleoside diphosphate phosphorylation (GO:0006165)	62	21	5.9	+	3.56	6e-06	0.000203
nucleotide phosphorylation (GO:0046939)	66	22	6.28	+	3.5	4.5e-06	0.000157
viral process (GO:0016032)	33	11	3.14	+	3.5	0.00108	0.0205
pyruvate metabolic process (GO:0006090)	81	27	7.71	+	3.5	3.88e-07	1.68e-05
regulation of chlorophyll metabolic process (GO:0090056)	30	10	2.86	+	3.5	0.0018	0.0314
endosomal transport (GO:0016197)	76	25	7.23	+	3.46	1.26e-06	4.87e-05
establishment of protein localization to vacuole (GO:0072666)	55	18	5.24	+	3.44	3.95e-05	0.00118
protein localization to vacuole (GO:0072665)	55	18	5.24	+	3.44	3.95e-05	0.00117
organelle localization by membrane tethering (GO:0140056)	52	17	4.95	+	3.43	6.49e-05	0.00186
membrane docking (GO:0022406)	52	17	4.95	+	3.43	6.49e-05	0.00185
hydrogen peroxide catabolic process (GO:0042744)	31	10	2.95	+	3.39	0.0022	0.0371
vacuolar transport (GO:0007034)	109	35	10.38	+	3.37	1.72e-08	9.18e-07
hydrogen peroxide metabolic process (GO:0042743)	41	13	3.9	+	3.33	0.000582	0.0123
ATP generation from ADP (GO:0006757)	54	17	5.14	+	3.31	9.53e-05	0.00262
glycolytic process (GO:0006096)	54	17	5.14	+	3.31	9.53e-05	0.00261
NADPH regeneration (GO:0006740)	35	11	3.33	+	3.3	0.0016	0.0285
organelle disassembly (GO:1903008)	32	10	3.05	+	3.28	0.00267	0.0427
cellular ketone metabolic process (GO:0042180)	64	20	6.09	+	3.28	2.61e-05	0.000787
vesicle budding from membrane (GO:0006900)	48	15	4.57	+	3.28	0.000258	0.00607
nucleoside diphosphate metabolic process (GO:0009132)	77	24	7.33	+	3.27	4.41e-06	0.000156
ribonucleoside diphosphate metabolic process (GO:0009185)	61	19	5.81	+	3.27	4.27e-05	0.00126
vesicle docking (GO:0048278)	39	12	3.71	+	3.23	0.00116	0.0218
vitamin biosynthetic process (GO:0009110)	75	23	7.14	+	3.22	8.63e-06	0.000285
ADP metabolic process (GO:0046031)	56	17	5.33	+	3.19	0.000138	0.00358
purine ribonucleoside diphosphate metabolic process (GO:0009179)	56	17	5.33	+	3.19	0.000138	0.00357
purine nucleoside diphosphate metabolic process (GO:0009135)	56	17	5.33	+	3.19	0.000138	0.00355
pentose-phosphate shunt (GO:0006098)	33	10	3.14	+	3.18	0.00321	0.0496
quinone biosynthetic process (GO:1901663)	40	12	3.81	+	3.15	0.00139	0.0255
quinone metabolic process (GO:1901661)	40	12	3.81	+	3.15	0.00139	0.0255
cellular aldehyde metabolic process (GO:0006081)	50	15	4.76	+	3.15	0.000371	0.00821
sphingolipid biosynthetic process (GO:0030148)	37	11	3.52	+	3.12	0.00231	0.0386
receptor-mediated endocytosis (GO:0006898)	44	13	4.19	+	3.1	0.00101	0.0192
serine family amino acid metabolic process (GO:0009069)	61	18	5.81	+	3.1	0.000119	0.00317
dicarboxylic acid metabolic process (GO:0043648)	92	27	8.76	+	3.08	2.96e-06	0.000109
ketone biosynthetic process (GO:0042181)	41	12	3.9	+	3.07	0.00166	0.0291
intra-Golgi vesicle-mediated transport (GO:0006891)	38	11	3.62	+	3.04	0.00275	0.0437
pteridine-containing compound metabolic process (GO:0042558)	38	11	3.62	+	3.04	0.00275	0.0436
process utilizing autophagic mechanism (GO:0061919)	66	19	6.28	+	3.02	0.000103	0.0028
autophagy (GO:0006914)	66	19	6.28	+	3.02	0.000103	0.00279
vitamin metabolic process (GO:0006766)	91	26	8.66	+	3	6.71e-06	0.000224
membrane organization (GO:0061024)	271	77	25.8	+	2.98	1.47e-14	1.49e-12
nucleotide-sugar metabolic process (GO:0009225)	53	15	5.04	+	2.97	0.000619	0.0129
NADP metabolic process (GO:0006739)	46	13	4.38	+	2.97	0.00141	0.0257
regulation of isoprenoid metabolic process (GO:0019747)	39	11	3.71	+	2.96	0.00325	0.0501
regulation of protein stability (GO:0031647)	39	11	3.71	+	2.96	0.00325	0.0499
starch metabolic process (GO:0005982)	64	18	6.09	+	2.95	0.000198	0.00483
nucleotide-sugar biosynthetic process (GO:0009226)	43	12	4.09	+	2.93	0.00232	0.0387
cellular response to oxidative stress (GO:0034599)	72	20	6.85	+	2.92	0.000103	0.00279
purine ribonucleoside triphosphate metabolic process (GO:0009205)	105	29	9.99	+	2.9	3.56e-06	0.000129
chaperone-mediated protein folding (GO:0061077)	69	19	6.57	+	2.89	0.000167	0.00416
tRNA aminoacylation (GO:0043039)	62	17	5.9	+	2.88	0.000377	0.00831
amino acid activation (GO:0043038)	62	17	5.9	+	2.88	0.000377	0.00828
protein transmembrane import into intracellular organelle (GO:0044743)	48	13	4.57	+	2.85	0.00195	0.0336
cellular response to light stimulus (GO:0071482)	148	40	14.09	+	2.84	1.27e-07	6.02e-06
ATP metabolic process (GO:0046034)	97	26	9.23	+	2.82	1.73e-05	0.000538
purine nucleoside triphosphate metabolic process (GO:0009144)	109	29	10.38	+	2.8	1e-05	0.000327
reactive oxygen species metabolic process (GO:0072593)	72	19	6.85	+	2.77	0.000265	0.00622
vesicle organization (GO:0016050)	111	29	10.57	+	2.74	1.17e-05	0.000372
response to light intensity (GO:0009642)	373	97	35.51	+	2.73	9.07e-16	1.07e-13
cellular response to radiation (GO:0071478)	171	44	16.28	+	2.7	7.36e-08	3.67e-06
ribonucleoside triphosphate metabolic process (GO:0009199)	117	30	11.14	+	2.69	1e-05	0.000326
glutamine family amino acid metabolic process (GO:0009064)	59	15	5.62	+	2.67	0.00155	0.0279
nicotinamide nucleotide metabolic process (GO:0046496)	56	14	5.33	+	2.63	0.0025	0.041
tRNA aminoacylation for protein translation (GO:0006418)	60	15	5.71	+	2.63	0.00287	0.0453
protein maturation (GO:0051604)	97	24	9.23	+	2.6	0.00012	0.00318
protein localization to organelle (GO:0033365)	370	91	35.22	+	2.58	9.44e-14	9.11e-12
cellular response to environmental stimulus (GO:0104004)	253	62	24.08	+	2.57	1.01e-09	6.37e-08
cellular response to abiotic stimulus (GO:0071214)	253	62	24.08	+	2.57	1.01e-09	6.3e-08
vesicle-mediated transport (GO:0016192)	543	133	51.69	+	2.57	3.24e-19	6.15e-17
vacuole organization (GO:0007033)	70	17	6.66	+	2.55	0.00156	0.028
nucleoside triphosphate metabolic process (GO:0009141)	128	31	12.18	+	2.54	2.41e-05	0.000731
response to cold (GO:0009409)	473	114	45.02	+	2.53	2.37e-16	2.85e-14
pyridine-containing compound metabolic process (GO:0072524)	67	16	6.38	+	2.51	0.00243	0.0403
response to light stimulus (GO:0009416)	2003	475	190.66	+	2.49	3.55e-66	6.97e-63
cellular amino acid biosynthetic process (GO:0008652)	190	45	18.09	+	2.49	5.11e-07	2.13e-05
water-soluble vitamin metabolic process (GO:0006767)	68	16	6.47	+	2.47	0.00265	0.0425
protein transport (GO:0015031)	557	131	53.02	+	2.47	1.01e-17	1.6e-15
endoplasmic reticulum to Golgi vesicle-mediated transport (GO:0006888)	98	23	9.33	+	2.47	0.000294	0.00677
response to radiation (GO:0009314)	2045	479	194.66	+	2.46	2.77e-65	4.08e-62
establishment of protein localization (GO:0045184)	569	132	54.16	+	2.44	1.39e-17	2.09e-15
intracellular protein transport (GO:0006886)	496	115	47.21	+	2.44	1.91e-15	2.16e-13
protein localization (GO:0008104)	785	182	74.72	+	2.44	8.84e-24	2.26e-21
protein targeting (GO:0006605)	233	54	22.18	+	2.43	6.61e-08	3.32e-06
endocytosis (GO:0006897)	87	20	8.28	+	2.42	0.000898	0.0174
cellular response to chemical stress (GO:0062197)	118	27	11.23	+	2.4	0.00015	0.00383
cytokinesis by cell plate formation (GO:0000911)	70	16	6.66	+	2.4	0.00319	0.0495
monosaccharide metabolic process (GO:0005996)	127	29	12.09	+	2.4	8.34e-05	0.0023
regulation of programmed cell death (GO:0043067)	75	17	7.14	+	2.38	0.00249	0.0409
purine ribonucleotide metabolic process (GO:0009150)	203	46	19.32	+	2.38	1.16e-06	4.54e-05
establishment of protein localization to organelle (GO:0072594)	274	62	26.08	+	2.38	1.38e-08	7.51e-07
terpenoid metabolic process (GO:0006721)	217	49	20.66	+	2.37	4.84e-07	2.05e-05
response to blue light (GO:0009637)	160	36	15.23	+	2.36	1.72e-05	0.00054
cellular macromolecule localization (GO:0070727)	823	185	78.34	+	2.36	8.04e-23	1.82e-20
membrane lipid biosynthetic process (GO:0046467)	89	20	8.47	+	2.36	0.00162	0.0285
alpha-amino acid biosynthetic process (GO:1901607)	175	39	16.66	+	2.34	8.31e-06	0.000276
purine nucleotide metabolic process (GO:0006163)	211	47	20.08	+	2.34	1.11e-06	4.37e-05
purine-containing compound metabolic process (GO:0072521)	231	51	21.99	+	2.32	5.83e-07	2.42e-05
Golgi vesicle transport (GO:0048193)	195	43	18.56	+	2.32	4.16e-06	0.000148
hexose metabolic process (GO:0019318)	88	19	8.38	+	2.27	0.00274	0.0437
organelle localization (GO:0051640)	158	34	15.04	+	2.26	8.13e-05	0.00226
regulation of stomatal movement (GO:0010119)	107	23	10.19	+	2.26	0.000893	0.0173
intracellular transport (GO:0046907)	732	156	69.68	+	2.24	1.79e-17	2.57e-15
establishment of localization in cell (GO:0051649)	779	166	74.15	+	2.24	1.45e-18	2.59e-16
cellular amino acid catabolic process (GO:0009063)	94	20	8.95	+	2.24	0.00225	0.0378
alpha-amino acid catabolic process (GO:1901606)	90	19	8.57	+	2.22	0.00315	0.0491
isoprenoid metabolic process (GO:0006720)	270	57	25.7	+	2.22	4.86e-07	2.04e-05
protein-containing complex assembly (GO:0065003)	666	140	63.4	+	2.21	2.02e-15	2.2e-13
carboxylic acid catabolic process (GO:0046395)	157	33	14.94	+	2.21	0.000132	0.00345
ribose phosphate metabolic process (GO:0019693)	238	50	22.65	+	2.21	2.46e-06	9.1e-05
ribonucleotide metabolic process (GO:0009259)	229	48	21.8	+	2.2	4.48e-06	0.000158
membrane lipid metabolic process (GO:0006643)	110	23	10.47	+	2.2	0.00161	0.0285
cellular localization (GO:0051641)	1150	238	109.47	+	2.17	5.72e-25	1.6e-22
nucleobase-containing small molecule metabolic process (GO:0055086)	415	85	39.5	+	2.15	1.89e-09	1.1e-07
nucleotide metabolic process (GO:0009117)	313	64	29.79	+	2.15	2.62e-07	1.2e-05
nucleoside phosphate metabolic process (GO:0006753)	324	66	30.84	+	2.14	1.6e-07	7.55e-06
small molecule biosynthetic process (GO:0044283)	898	182	85.48	+	2.13	2.69e-18	4.52e-16
protein-containing complex organization (GO:0043933)	740	149	70.44	+	2.12	6.26e-15	6.46e-13
response to temperature stimulus (GO:0009266)	866	172	82.43	+	2.09	9.94e-17	1.3e-14
endomembrane system organization (GO:0010256)	121	24	11.52	+	2.08	0.00261	0.0426
heterocycle biosynthetic process (GO:0018130)	769	150	73.2	+	2.05	4.64e-14	4.56e-12
protein localization to membrane (GO:0072657)	154	30	14.66	+	2.05	0.00085	0.0166
terpenoid biosynthetic process (GO:0016114)	139	27	13.23	+	2.04	0.00134	0.0247
localization within membrane (GO:0051668)	181	35	17.23	+	2.03	0.000357	0.00792
alpha-amino acid metabolic process (GO:1901605)	368	71	35.03	+	2.03	3.38e-07	1.51e-05
macromolecule localization (GO:0033036)	1068	206	101.66	+	2.03	1.28e-18	2.35e-16
organic acid catabolic process (GO:0016054)	172	33	16.37	+	2.02	0.000645	0.0133
cellular amino acid metabolic process (GO:0006520)	566	107	53.88	+	1.99	1.07e-09	6.61e-08
carboxylic acid biosynthetic process (GO:0046394)	596	112	56.73	+	1.97	5.07e-10	3.32e-08
isoprenoid biosynthetic process (GO:0008299)	182	34	17.32	+	1.96	0.000628	0.013
cellular component assembly (GO:0022607)	981	183	93.38	+	1.96	1.98e-15	2.2e-13
response to abiotic stimulus (GO:0009628)	4114	766	391.6	+	1.96	2.18e-69	6.41e-66
response to red or far red light (GO:0009639)	375	69	35.7	+	1.93	2.33e-06	8.69e-05
organic acid biosynthetic process (GO:0016053)	704	129	67.01	+	1.93	1.23e-10	8.5e-09
nitrogen compound transport (GO:0071705)	850	155	80.91	+	1.92	2.11e-12	1.91e-10
cellular lipid metabolic process (GO:0044255)	975	173	92.81	+	1.86	7.06e-13	6.6e-11
cellular nitrogen compound biosynthetic process (GO:0044271)	1309	232	124.6	+	1.86	4.83e-17	6.61e-15
small molecule catabolic process (GO:0044282)	254	45	24.18	+	1.86	0.000272	0.00636
organonitrogen compound biosynthetic process (GO:1901566)	1431	253	136.21	+	1.86	2.62e-18	4.53e-16
organophosphate metabolic process (GO:0019637)	599	105	57.02	+	1.84	4.6e-08	2.33e-06
aromatic compound biosynthetic process (GO:0019438)	842	145	80.15	+	1.81	3.8e-10	2.54e-08
organelle organization (GO:0006996)	1664	286	158.39	+	1.81	2.85e-19	5.59e-17
organic substance transport (GO:0071702)	1057	181	100.61	+	1.8	3.26e-12	2.78e-10
carboxylic acid metabolic process (GO:0019752)	1537	261	146.3	+	1.78	6.1e-17	8.16e-15
organic cyclic compound biosynthetic process (GO:1901362)	947	160	90.14	+	1.77	1.42e-10	9.7e-09
cellular homeostasis (GO:0019725)	268	45	25.51	+	1.76	0.0008	0.0158
small molecule metabolic process (GO:0044281)	2857	477	271.95	+	1.75	4.98e-30	1.83e-27
lipid biosynthetic process (GO:0008610)	769	127	73.2	+	1.73	3.53e-08	1.82e-06
fatty acid metabolic process (GO:0006631)	249	41	23.7	+	1.73	0.00218	0.0369
monocarboxylic acid metabolic process (GO:0032787)	655	107	62.35	+	1.72	8.57e-07	3.43e-05
carbohydrate biosynthetic process (GO:0016051)	356	58	33.89	+	1.71	0.00029	0.00675
cellular amide metabolic process (GO:0043603)	733	119	69.77	+	1.71	2.51e-07	1.15e-05
amide biosynthetic process (GO:0043604)	605	98	57.59	+	1.7	3.48e-06	0.000127
oxoacid metabolic process (GO:0043436)	1953	314	185.9	+	1.69	2.37e-17	3.32e-15
organic acid metabolic process (GO:0006082)	2088	331	198.75	+	1.67	1.55e-17	2.28e-15
lipid metabolic process (GO:0006629)	1287	204	122.51	+	1.67	5.76e-11	4.29e-09
cellular biosynthetic process (GO:0044249)	2872	451	273.38	+	1.65	2.26e-23	5.53e-21
cellular component organization (GO:0016043)	2847	447	271	+	1.65	4.11e-23	9.68e-21
organic substance biosynthetic process (GO:1901576)	3119	489	296.89	+	1.65	2.35e-25	6.9e-23
biosynthetic process (GO:0009058)	3327	515	316.69	+	1.63	1.24e-25	3.84e-23
response to oxidative stress (GO:0006979)	613	93	58.35	+	1.59	6.05e-05	0.00176
peptide metabolic process (GO:0006518)	622	94	59.21	+	1.59	5.3e-05	0.00156
peptide biosynthetic process (GO:0043043)	543	82	51.69	+	1.59	0.000178	0.00438
translation (GO:0006412)	538	81	51.21	+	1.58	0.00022	0.0053
cellular catabolic process (GO:0044248)	1682	250	160.11	+	1.56	1.04e-10	7.48e-09
catabolic process (GO:0009056)	2174	318	206.94	+	1.54	1.04e-12	9.58e-11
localization (GO:0051179)	2634	385	250.72	+	1.54	2.66e-15	2.84e-13
organonitrogen compound catabolic process (GO:1901565)	1089	159	103.66	+	1.53	9.73e-07	3.87e-05
heterocycle metabolic process (GO:0046483)	2883	420	274.43	+	1.53	1.5e-16	1.84e-14
embryo development ending in seed dormancy (GO:0009793)	693	100	65.97	+	1.52	0.000156	0.00395
cellular response to oxygen-containing compound (GO:1901701)	1140	163	108.51	+	1.5	2.1e-06	7.96e-05
cellular component biogenesis (GO:0044085)	1869	266	177.91	+	1.5	1.19e-09	7.27e-08
cellular response to lipid (GO:0071396)	527	75	50.16	+	1.5	0.00161	0.0285
embryo development (GO:0009790)	777	110	73.96	+	1.49	0.000166	0.00414
organic substance catabolic process (GO:1901575)	1852	262	176.29	+	1.49	2.71e-09	1.56e-07
transport (GO:0006810)	2258	319	214.93	+	1.48	3.9e-11	3.1e-09
establishment of localization (GO:0051234)	2308	326	219.69	+	1.48	2.27e-11	1.88e-09
cellular component organization or biogenesis (GO:0071840)	3618	509	344.39	+	1.48	1.31e-17	2.02e-15
organic cyclic compound metabolic process (GO:1901360)	3128	440	297.75	+	1.48	4.2e-15	4.41e-13
cellular aromatic compound metabolic process (GO:0006725)	3016	424	287.09	+	1.48	1.57e-14	1.57e-12
transmembrane transport (GO:0055085)	844	118	80.34	+	1.47	0.000148	0.00378
response to fatty acid (GO:0070542)	610	85	58.06	+	1.46	0.00133	0.0245
cellular metabolic process (GO:0044237)	8829	1229	840.41	+	1.46	3.43e-51	3.36e-48
organonitrogen compound metabolic process (GO:1901564)	5422	754	516.11	+	1.46	3.32e-26	1.09e-23
response to jasmonic acid (GO:0009753)	606	84	57.68	+	1.46	0.00162	0.0286
carbohydrate derivative metabolic process (GO:1901135)	1030	141	98.04	+	1.44	6.96e-05	0.00196
protein catabolic process (GO:0030163)	711	97	67.68	+	1.43	0.0012	0.0225
response to inorganic substance (GO:0010035)	2111	286	200.94	+	1.42	2.02e-08	1.07e-06
response to wounding (GO:0009611)	815	110	77.58	+	1.42	0.000715	0.0144
response to water (GO:0009415)	1073	144	102.14	+	1.41	0.000144	0.00369
proteolysis (GO:0006508)	881	118	83.86	+	1.41	0.000598	0.0125
response to stimulus (GO:0050896)	9304	1246	885.63	+	1.41	1.27e-43	8.31e-41
cellular response to chemical stimulus (GO:0070887)	2047	274	194.85	+	1.41	1.11e-07	5.37e-06
response to osmotic stress (GO:0006970)	894	119	85.1	+	1.4	0.000789	0.0157
response to water deprivation (GO:0009414)	1000	132	95.19	+	1.39	0.000559	0.0119
metabolic process (GO:0008152)	10826	1428	1030.5	+	1.39	1.15e-50	9.67e-48
response to alcohol (GO:0097305)	1194	157	113.65	+	1.38	0.000168	0.00415
response to acid chemical (GO:0001101)	1106	145	105.28	+	1.38	0.000327	0.00737
response to abscisic acid (GO:0009737)	1073	140	102.14	+	1.37	0.000577	0.0122
cellular process (GO:0009987)	14852	1922	1413.73	+	1.36	1.87e-85	1.1e-81
cellular nitrogen compound metabolic process (GO:0034641)	3240	418	308.41	+	1.36	1.4e-09	8.48e-08
cellular macromolecule biosynthetic process (GO:0034645)	947	122	90.14	+	1.35	0.00192	0.0333
response to oxygen-containing compound (GO:1901700)	3087	394	293.84	+	1.34	1.67e-08	9.02e-07
defense response to bacterium (GO:0042742)	1029	131	97.95	+	1.34	0.00201	0.0344
nitrogen compound metabolic process (GO:0006807)	7100	897	675.83	+	1.33	6.78e-20	1.42e-17
response to bacterium (GO:0009617)	1242	156	118.22	+	1.32	0.00111	0.021
response to stress (GO:0006950)	5286	663	503.16	+	1.32	3.15e-13	2.99e-11
organic substance metabolic process (GO:0071704)	9807	1220	933.51	+	1.31	6.13e-28	2.12e-25
seed development (GO:0048316)	1287	160	122.51	+	1.31	0.00157	0.028
cellular response to stimulus (GO:0051716)	3873	479	368.66	+	1.3	1.32e-08	7.26e-07
gene expression (GO:0010467)	1714	210	163.15	+	1.29	0.000509	0.0109
fruit development (GO:0010154)	1338	163	127.36	+	1.28	0.00302	0.0475
cellular response to organic substance (GO:0071310)	1550	188	147.54	+	1.27	0.00157	0.0281
biological process involved in interspecies interaction between organisms (GO:0044419)	2487	298	236.73	+	1.26	0.000117	0.00312
response to chemical (GO:0042221)	5053	605	480.98	+	1.26	6.81e-09	3.89e-07
response to lipid (GO:0033993)	1935	231	184.19	+	1.25	0.001	0.0192
response to external stimulus (GO:0009605)	2967	354	282.42	+	1.25	3.29e-05	0.000988
response to external biotic stimulus (GO:0043207)	2471	294	235.21	+	1.25	0.000226	0.00542
response to other organism (GO:0051707)	2471	294	235.21	+	1.25	0.000226	0.0054
response to biotic stimulus (GO:0009607)	2473	294	235.4	+	1.25	0.000227	0.00541
defense response to other organism (GO:0098542)	2116	251	201.42	+	1.25	0.000812	0.016
cell communication (GO:0007154)	2688	317	255.86	+	1.24	0.000197	0.00482
signal transduction (GO:0007165)	2411	283	229.5	+	1.23	0.000653	0.0134
signaling (GO:0023052)	2474	289	235.49	+	1.23	0.000752	0.015
defense response (GO:0006952)	2441	285	232.35	+	1.23	0.000798	0.0158
primary metabolic process (GO:0044238)	8191	945	779.68	+	1.21	3.6e-11	2.9e-09
protein metabolic process (GO:0019538)+289:337	3800	424	361.71	+	1.17	0.000965	0.0185
biological_process (GO:0008150)	26371	2554	2510.2	+	1.02	4.94e-06	0.000169
regulation of primary metabolic process (GO:0080090)	2916	202	277.57	-	0.73	1.8e-06	6.87e-05
cellular developmental process (GO:0048869)	1380	95	131.36	-	0.72	0.00125	0.0232
regulation of biosynthetic process (GO:0009889)	2603	179	247.77	-	0.72	5e-06	0.00017
regulation of nitrogen compound metabolic process (GO:0051171)	2869	195	273.09	-	0.71	6.27e-07	2.55e-05
anatomical structure morphogenesis (GO:0009653)	1587	106	151.06	-	0.7	0.000157	0.00394
root development (GO:0048364)	1190	79	113.27	-	0.7	0.0011	0.0208
regulation of cellular biosynthetic process (GO:0031326)	2547	169	242.44	-	0.7	6.64e-07	2.68e-05
root system development (GO:0022622)	1193	79	113.56	-	0.7	0.000934	0.018
regulation of developmental process (GO:0050793)	1261	83	120.03	-	0.69	0.000614	0.0128
regulation of macromolecule metabolic process (GO:0060255)	3245	207	308.88	-	0.67	5.19e-10	3.35e-08
regulation of macromolecule biosynthetic process (GO:0010556)	2366	144	225.21	-	0.64	8.84e-09	4.96e-07
cell cycle (GO:0007049)	671	40	63.87	-	0.63	0.00238	0.0395
regulation of gene expression (GO:0010468)	2795	166	266.05	-	0.62	4.58e-11	3.59e-09
positive regulation of macromolecule metabolic process (GO:0010604)	836	49	79.58	-	0.62	0.000428	0.00938
regulation of RNA metabolic process (GO:0051252)	2314	135	220.26	-	0.61	9.27e-10	5.93e-08
regulation of RNA biosynthetic process (GO:2001141)	2187	127	208.18	-	0.61	1.87e-09	1.1e-07
regulation of nucleobase-containing compound metabolic process (GO:0019219)	2449	142	233.11	-	0.61	1.52e-10	1.03e-08
regulation of DNA-templated transcription (GO:0006355)	2184	126	207.89	-	0.61	1.4e-09	8.41e-08
regulation of nucleic acid-templated transcription (GO:1903506)	2185	126	207.99	-	0.61	1.4e-09	8.35e-08
positive regulation of nucleobase-containing compound metabolic process (GO:0045935)	620	35	59.02	-	0.59	0.00154	0.0277
tissue development (GO:0009888)	1815	102	172.77	-	0.59	1.07e-08	5.95e-07
positive regulation of DNA-templated transcription (GO:0045893)	507	28	48.26	-	0.58	0.00314	0.049
Unclassified (UNCLASSIFIED)	1059	57	100.8	-	0.57	4.94e-06	0.00017
positive regulation of RNA metabolic process (GO:0051254)	579	30	55.11	-	0.54	0.000462	0.01
reproductive shoot system development (GO:0090567)	522	25	49.69	-	0.5	0.000293	0.00679
flower development (GO:0009908)	490	23	46.64	-	0.49	0.000344	0.00767
external encapsulating structure organization (GO:0045229)	366	17	34.84	-	0.49	0.00181	0.0314
meristem development (GO:0048507)	459	20	43.69	-	0.46	0.000155	0.00393
meiotic cell cycle (GO:0051321)	320	13	30.46	-	0.43	0.00083	0.0162
regulation of transcription by RNA polymerase II (GO:0006357)	518	17	49.31	-	0.34	3.76e-07	1.65e-05
DNA metabolic process (GO:0006259)	528	17	50.26	-	0.34	2.08e-07	9.7e-06
cell wall modification (GO:0042545)	173	5	16.47	-	0.3	0.00295	0.0464
chromosome organization (GO:0051276)	214	6	20.37	-	0.29	0.000653	0.0134
positive regulation of transcription by RNA polymerase II (GO:0045944)	186	5	17.7	-	0.28	0.00112	0.0211
chromatin organization (GO:0006325)	265	5	25.22	-	0.2	3.74e-06	0.000135
chromatin remodeling (GO:0006338)	167	3	15.9	-	0.19	0.000305	0.00702
DNA-templated DNA replication (GO:0006261)	115	2	10.95	-	0.18	0.00283	0.0448
chromosome segregation (GO:0007059)	121	2	11.52	-	0.17	0.00198	0.0341
DNA replication (GO:0006260)	134	2	12.76	-	0.16	0.000671	0.0137
epigenetic regulation of gene expression (GO:0040029)	144	2	13.71	-	0.15	0.000324	0.00735
protein-DNA complex subunit organization (GO:0071824)	95	1	9.04	-	0.11	0.00306	0.0479
recombinational repair (GO:0000725)	97	1	9.23	-	0.11	0.00321	0.0497
pectin catabolic process (GO:0045490)	98	1	9.33	-	0.11	0.00207	0.0351
DNA recombination (GO:0006310)	165	1	15.71	-	0.06	1.01e-05	0.000327
meiosis I cell cycle process (GO:0061982)	75	0	7.14	-	< 0.01	0.0017	0.0296
meiosis I (GO:0007127)	72	0	6.85	-	< 0.01	0.00258	0.0422
regulation of mitotic cell cycle (GO:0007346)	88	0	8.38	-	< 0.01	0.000825	0.0162

[truncated: 6 more sheets: Table S10, Table S11, Table S12, Table S13, Table S14, Table S15]
